# Supplementary material for: The effect of the CONSORT statement on the amount of “unclear” Risk of Bias reporting in Cochrane Systematic Reviews
Source: PLoS One. 2020 Jul 10;15(7):e0235535. doi: 10.1371/journal.pone.0235535 (PMC7351499; doi:10.1371/journal.pone.0235535)
Supplement: S1 Dataset — (XLSX) [file pone.0235535.s001.xlsx]

## Sheet: Blad1
Studynumber	Title review	Reviewnummer	Original study	Year orginial study	Random sequence generation	Allocation concealment	Blinding of participants and personnel	Blinding of outcome assesssment	Incomplete outcome data (primary)	Selective reporting	other bias
4	Nutritional supplementation for hip fracture aftercare in older people	2	Anbar 2014	2014	plus	plus	min	plus	plus	plus	min
5	Nutritional supplementation for hip fracture aftercare in older people	2	Bastow 1983b	1983	min	min	min	plus	plus	plus	min
6	Nutritional supplementation for hip fracture aftercare in older people	2	Bean 1994	1994	unclear	unclear	plus	plus	unclear	unclear	unclear
7	Nutritional supplementation for hip fracture aftercare in older people	2	Bischoff-Ferrari 2010	2010	plus	unclear	plus	plus	plus	min	plus
8	Nutritional supplementation for hip fracture aftercare in older people	2	Botella-Carretero 2008	2008	unclear	plus	min	plus	plus	unclear	unclear
9	Nutritional supplementation for hip fracture aftercare in older people	2	Botella-Carretero 2010	2010	unclear	plus	min	plus	min	unclear	plus
10	Nutritional supplementation for hip fracture aftercare in older people	2	Brown 1992b	1992	min	min	min	plus	unclear	plus	unclear
11	Nutritional supplementation for hip fracture aftercare in older people	2	Bruce 2003	2003	min	min	min	plus	unclear	min	unclear
12	Nutritional supplementation for hip fracture aftercare in older people	2	Chevalley 2010	2010	plus	plus	unclear	unclear	min	min	min
13	Nutritional supplementation for hip fracture aftercare in older people	2	Day 1988	1988	plus	unclear	min	plus	unclear	min	min
14	Nutritional supplementation for hip fracture aftercare in older people	2	Delmi 1990	1990	unclear	unclear	min	plus	min	unclear	min
15	Nutritional supplementation for hip fracture aftercare in older people	2	Duncan 2006	2006	unclear	plus	min	plus	plus	unclear	unclear
16	Nutritional supplementation for hip fracture aftercare in older people	2	Eneroth 2006	2006	unclear	unclear	min	plus	plus	unclear	plus
17	Nutritional supplementation for hip fracture aftercare in older people	2	Espaulella 2000	2000	plus	plus	plus	plus	plus	plus	min
18	Nutritional supplementation for hip fracture aftercare in older people	2	Fabian 2011	2011	unclear	unclear	min	unclear	unclear	min	plus
19	Nutritional supplementation for hip fracture aftercare in older people	2	Flodin 2014	2014	unclear	plus	min	plus	min	unclear	unclear
20	Nutritional supplementation for hip fracture aftercare in older people	2	Gallagher 1992	1992	unclear	unclear	min	plus	unclear	min	unclear
21	Nutritional supplementation for hip fracture aftercare in older people	2	Glendenning 2009	2009	unclear	plus	plus	plus	min	unclear	unclear
22	Nutritional supplementation for hip fracture aftercare in older people	2	Hankins 1996	1996	unclear	plus	min	plus	plus	plus	min
23	Nutritional supplementation for hip fracture aftercare in older people	2	Hartgrink 1998	1998	unclear	unclear	min	plus	unclear	unclear	min
24	Nutritional supplementation for hip fracture aftercare in older people	2	Hoikka 1980	1980	min	unclear	unclear	unclear	unclear	unclear	min
25	Nutritional supplementation for hip fracture aftercare in older people	2	Houwing 2003	2003	plus	plus	plus	plus	plus	unclear	min
26	Nutritional supplementation for hip fracture aftercare in older people	2	Kang 2012	2012	unclear	unclear	min	plus	unclear	unclear	unclear
27	Nutritional supplementation for hip fracture aftercare in older people	2	Luo 2015	2015	plus	unclear	min	plus	min	min	min
28	Nutritional supplementation for hip fracture aftercare in older people	2	Madigan 1994	1994	unclear	unclear	min	plus	min	plus	unclear
29	Nutritional supplementation for hip fracture aftercare in older people	2	Miller 2006	2006	plus	plus	min	plus	plus	plus	min
30	Nutritional supplementation for hip fracture aftercare in older people	2	Myrint 2013	2013	unclear	plus	min	plus	min	plus	plus
31	Nutritional supplementation for hip fracture aftercare in older people	2	Neumann 2004	2004	unclear	unclear	unclear	plus	unclear	unclear	min
32	Nutritional supplementation for hip fracture aftercare in older people	2	Papaioannou 2011	2011	plus	plus	plus	plus	min	plus	min
33	Nutritional supplementation for hip fracture aftercare in older people	2	Parker 2010	2010	unclear	plus	min	plus	plus	unclear	plus
34	Nutritional supplementation for hip fracture aftercare in older people	2	Prasad 2009	2009	plus	unclear	min	min	min	unclear	unclear
35	Nutritional supplementation for hip fracture aftercare in older people	2	Schürch 1998	1998	unclear	unclear	plus	plus	plus	unclear	min
36	Nutritional supplementation for hip fracture aftercare in older people	2	Scivoletto 2010	2010	unclear	unclear	min	plus	min	unclear	unclear
37	Nutritional supplementation for hip fracture aftercare in older people	2	Serrano-Trenas 2011	2011	unclear	plus	min	plus	min	plus	plus
38	Nutritional supplementation for hip fracture aftercare in older people	2	Stableforth 1986	1986	unclear	unclear	min	plus	unclear	unclear	min
39	Nutritional supplementation for hip fracture aftercare in older people	2	Sullivan 1998	1998	unclear	plus	min	plus	plus	unclear	min
40	Nutritional supplementation for hip fracture aftercare in older people	2	Sullivan 2004	2004	plus	plus	min	plus	plus	plus	min
41	Nutritional supplementation for hip fracture aftercare in older people	2	Tidermark 20014	2004	unclear	unclear	min	plus	unclear	plus	min
42	Nutritional supplementation for hip fracture aftercare in older people	2	Tkatch 1992	1992	unclear	unclear	unclear	plus	min	unclear	min
43	Nutritional supplementation for hip fracture aftercare in older people	2	Van Stijn 2015	2015	plus	plus	plus	plus	min	plus	min
44	Nutritional supplementation for hip fracture aftercare in older people	2	Wyers 2013	2013	plus	plus	min	plus	unclear	plus	min
45	Surgery for women with anterior compartment prolapse	3	Ali 2006 abstract	2006	unclear	unclear	unclear	unclear	min	plus	unclear
46	Surgery for women with anterior compartment prolapse	3	Allahdin 2008	2008	plus	plus	plus	plus	plus	plus	plus
47	Surgery for women with anterior compartment prolapse	3	Altman 2011	2011	plus	plus	plus	min	plus	plus	min
48	Surgery for women with anterior compartment prolapse	3	Carey 2009	2009	plus	min	min	min	plus	plus	min
49	Surgery for women with anterior compartment prolapse	3	Colombo 2000	2000	plus	min	unclear	unclear	plus	plus	unclear
50	Surgery for women with anterior compartment prolapse	3	Dahlgren 2011	2011	plus	unclear	min	unclear	plus	plus	plus
51	Surgery for women with anterior compartment prolapse	3	Delroy 2013	2013	plus	unclear	min	plus	plus	plus	plus
52	Surgery for women with anterior compartment prolapse	3	De Ridder 2004 abstract	2004	unclear	unclear	unclear	unclear	unclear	plus	unclear
53	Surgery for women with anterior compartment prolapse	3	De Tayrac 2013	2013	unclear	unclear	min	unclear	min	plus	min
54	Surgery for women with anterior compartment prolapse	3	El-Nazer 2007	2007	plus	unclear	unclear	plus	plus	plus	unclear
55	Surgery for women with anterior compartment prolapse	3	Farthmann 2012	2012	plus	unclear	min	min	plus	plus	min
56	Surgery for women with anterior compartment prolapse	3	Feldner 2010	2010	plus	plus	unclear	plus	plus	plus	plus
57	Surgery for women with anterior compartment prolapse	3	Gandhi 2005	2005	plus	plus	unclear	unclear	plus	plus	unclear
58	Surgery for women with anterior compartment prolapse	3	Guerette 2009	2009	plus	plus	min	unclear	min	plus	min
59	Surgery for women with anterior compartment prolapse	3	Gupta 2014	2014	plus	unclear	unclear	unclear	plus	plus	unclear
60	Surgery for women with anterior compartment prolapse	3	Hviid 2010	2010	plus	plus	unclear	min	plus	plus	unclear
61	Surgery for women with anterior compartment prolapse	3	Lamblin 2014	2014	plus	unclear	unclear	unclear	plus	plus	plus
62	Surgery for women with anterior compartment prolapse	3	Menefee 2011	2011	plus	plus	plus	plus	plus	plus	min
63	Surgery for women with anterior compartment prolapse	3	Meschia 2007	2007	plus	plus	unclear	unclear	plus	plus	unclear
64	Surgery for women with anterior compartment prolapse	3	Minassian 2010 abstract	2010	plus	plus	min	min	min	plus	plus
65	Surgery for women with anterior compartment prolapse	3	Natale 2009	2009	plus	unclear	unclear	unclear	plus	plus	unclear
66	Surgery for women with anterior compartment prolapse	3	Nguyen 2008	2008	plus	plus	plus	plus	unclear	plus	unclear
67	Surgery for women with anterior compartment prolapse	3	Nieminen 2008	2008	plus	plus	unclear	unclear	plus	plus	unclear
68	Surgery for women with anterior compartment prolapse	3	Robert 2014	2014	plus	unclear	plus	plus	plus	plus	plus
69	Surgery for women with anterior compartment prolapse	3	Rudnicki 2014	2014	plus	plus	min	min	plus	plus	unclear
70	Surgery for women with anterior compartment prolapse	3	Sand 2001	2001	plus	unclear	unclear	unclear	plus	unclear	unclear
71	Surgery for women with anterior compartment prolapse	3	Sivaslioglu 2008	2008	plus	unclear	unclear	min	plus	plus	plus
72	Surgery for women with anterior compartment prolapse	3	Tamanini 2015	2015	min	min	min	min	min	unclear	plus
73	Surgery for women with anterior compartment prolapse	3	Thijs 2010 abstract	2010	unclear	unclear	unclear	unclear	unclear	plus	unclear
74	Surgery for women with anterior compartment prolapse	3	Turgal 2013	2013	plus	unclear	unclear	unclear	plus	plus	plus
75	Surgery for women with anterior compartment prolapse	3	Vollebregt 2011	2011	plus	plus	min	plus	plus	plus	plus
76	Surgery for women with anterior compartment prolapse	3	Weber 2001	2001	plus	plus	unclear	unclear	min	plus	unclear
77	Surgery for women with anterior compartment prolapse	3	Withagen 2011	2011	plus	min	min	min	plus	plus	min
78	Oral antivirals for preventing recurrent herpes simplex keratitis in people with corneal grafts	4	Akova 1999	1999	unclear	unclear	unclear	unclear	plus	unclear	99999
79	Oral antivirals for preventing recurrent herpes simplex keratitis in people with corneal grafts	4	Foster 1992	1992	unclear	unclear	min	unclear	plus	plus	99999
80	Oral antivirals for preventing recurrent herpes simplex keratitis in people with corneal grafts	4	Van Rooij 2003	2003	plus	plus	plus	plus	unclear	plus	99999
81	Dopamine agonists for preventing ovarian hyperstimulation syndrome	5	Alhalabi 2011	2011	unclear	unclear	unclear	99999	unclear	unclear	unclear
82	Dopamine agonists for preventing ovarian hyperstimulation syndrome	5	Alvarez 2007a	2007	plus	unclear	plus	99999	plus	unclear	unclear
83	Dopamine agonists for preventing ovarian hyperstimulation syndrome	5	Amir 2015	2015	plus	unclear	unclear	99999	plus	unclear	unclear
84	Dopamine agonists for preventing ovarian hyperstimulation syndrome	5	Beltrame 2013	2013	plus	unclear	plus	99999	min	unclear	unclear
85	Dopamine agonists for preventing ovarian hyperstimulation syndrome	5	Busso 2010	2010	plus	plus	plus	99999	plus	plus	min
86	Dopamine agonists for preventing ovarian hyperstimulation syndrome	5	Carizza 2008	2008	plus	unclear	unclear	99999	plus	unclear	unclear
87	Dopamine agonists for preventing ovarian hyperstimulation syndrome	5	Dalal 2014	2014	plus	unclear	min	99999	plus	unclear	min
88	Dopamine agonists for preventing ovarian hyperstimulation syndrome	5	Fetisova 2014	2014	unclear	plus	unclear	99999	plus	unclear	unclear
89	Dopamine agonists for preventing ovarian hyperstimulation syndrome	5	Ghahiri 2015	2015	plus	unclear	unclear	99999	plus	unclear	unclear
90	Dopamine agonists for preventing ovarian hyperstimulation syndrome	5	Jellad 2016	2016	unclear	unclear	unclear	99999	min	min	min
91	Dopamine agonists for preventing ovarian hyperstimulation syndrome	5	Matorras 2013	2013	plus	plus	unclear	99999	plus	unclear	unclear
92	Dopamine agonists for preventing ovarian hyperstimulation syndrome	5	Salah 2012	2012	unclear	plus	plus	99999	plus	unclear	min
93	Dopamine agonists for preventing ovarian hyperstimulation syndrome	5	Shaltout 2012	2012	plus	unclear	unclear	99999	plus	plus	unclear
94	Dopamine agonists for preventing ovarian hyperstimulation syndrome	5	Sohrabvand 2009	2009	plus	unclear	unclear	99999	plus	unclear	unclear
95	Dopamine agonists for preventing ovarian hyperstimulation syndrome	5	Tehraninejad 2012	2012	plus	unclear	unclear	99999	plus	unclear	unclear
96	Dopamine agonists for preventing ovarian hyperstimulation syndrome	5	Torabizadeh 2013	2013	min	unclear	unclear	99999	plus	unclear	unclear
99	Nipple- and areola-sparing mastectomy for the treatment of breast cancer	8	Adam 2014	2014	min	min	99999	99999	unclear	plus	99999
100	Nipple- and areola-sparing mastectomy for the treatment of breast cancer	8	Boneti 2011	2011	min	min	99999	99999	plus	plus	99999
101	Nipple- and areola-sparing mastectomy for the treatment of breast cancer	8	Burdge 2013	2013	min	min	99999	99999	unclear	plus	99999
102	Nipple- and areola-sparing mastectomy for the treatment of breast cancer	8	Gerber 2009	2009	min	min	99999	99999	plus	plus	99999
103	Nipple- and areola-sparing mastectomy for the treatment of breast cancer	8	Horiguchi 2001	2001	min	min	99999	99999	unclear	plus	99999
104	Nipple- and areola-sparing mastectomy for the treatment of breast cancer	8	Kim 2010	2010	min	min	99999	99999	unclear	plus	99999
105	Nipple- and areola-sparing mastectomy for the treatment of breast cancer	8	Oura 1994	1994	min	min	99999	99999	unclear	unclear	99999
106	Nipple- and areola-sparing mastectomy for the treatment of breast cancer	8	Poruk 2015	2015	min	min	99999	99999	unclear	plus	99999
107	Nipple- and areola-sparing mastectomy for the treatment of breast cancer	8	Sakurai 2013	2013	min	min	99999	99999	unclear	plus	99999
108	Nipple- and areola-sparing mastectomy for the treatment of breast cancer	8	Shi 2012	2012	min	min	99999	99999	unclear	plus	99999
109	Nipple- and areola-sparing mastectomy for the treatment of breast cancer	8	Stanec 2014	2014	min	min	99999	99999	unclear	plus	99999
110	Drug interventions for the treatment of obesity in children and adolescents	9	Atabek 2008	2008	unclear	unclear	unclear	unclear	unclear	min	min
111	Drug interventions for the treatment of obesity in children and adolescents	9	Berkowitz 2003	2003	unclear	unclear	plus	plus	unclear	plus	unclear
112	Drug interventions for the treatment of obesity in children and adolescents	9	Berkowitz 2006	2006	plus	plus	plus	plus	unclear	plus	unclear
113	Drug interventions for the treatment of obesity in children and adolescents	9	Chanoine 2005	2005	plus	plus	plus	plus	unclear	unclear	unclear
114	Drug interventions for the treatment of obesity in children and adolescents	9	Clarson 2009	2009	plus	min	min	min	unclear	unclear	min
115	Drug interventions for the treatment of obesity in children and adolescents	9	Franco 2014	2014	plus	plus	plus	plus	min	unclear	min
116	Drug interventions for the treatment of obesity in children and adolescents	9	Freemark 2001	2001	plus	plus	plus	plus	unclear	unclear	min
117	Drug interventions for the treatment of obesity in children and adolescents	9	Garcia-Morales 2006	2006	plus	plus	unclear	unclear	unclear	min	unclear
118	Drug interventions for the treatment of obesity in children and adolescents	9	Godoy-Matos 2005	2005	unclear	plus	plus	plus	unclear	unclear	min
119	Drug interventions for the treatment of obesity in children and adolescents	9	Kendall 2013	2013	plus	plus	unclear	unclear	min	unclear	unclear
120	Drug interventions for the treatment of obesity in children and adolescents	9	Maahs 2006	2006	min	plus	plus	plus	unclear	min	unclear
121	Drug interventions for the treatment of obesity in children and adolescents	9	Mauras 2012	2012	plus	plus	min	min	min	plus	unclear
122	Drug interventions for the treatment of obesity in children and adolescents	9	NCT00001723	2015	plus	plus	plus	plus	plus	min	unclear
123	Drug interventions for the treatment of obesity in children and adolescents	9	Ozkan 2004	2004	min	min	min	unclear	min	unclear	min
124	Drug interventions for the treatment of obesity in children and adolescents	9	Prado 2012	2012	plus	plus	plus	unclear	min	unclear	unclear
125	Drug interventions for the treatment of obesity in children and adolescents	9	Rezvanian 2010	2010	plus	unclear	plus	plus	unclear	unclear	unclear
126	Drug interventions for the treatment of obesity in children and adolescents	9	Srinivasan 2006	2006	plus	plus	plus	plus	unclear	unclear	unclear
127	Drug interventions for the treatment of obesity in children and adolescents	9	Van Mil 2007	2007	unclear	plus	plus	plus	unclear	unclear	unclear
128	Drug interventions for the treatment of obesity in children and adolescents	9	Wiegand 2010	2010	unclear	unclear	unclear	unclear	unclear	unclear	min
129	Drug interventions for the treatment of obesity in children and adolescents	9	Wilson 2010	2010	plus	plus	plus	plus	min	plus	unclear
130	Drug interventions for the treatment of obesity in children and adolescents	9	Yanovski 2011	2011	plus	plus	plus	plus	plus	plus	unclear
133	Endovenous ablation therapy (laser or radiofrequency) or foamsclerotherapy versus conventional surgical repair for short saphenous varicose veins	10	VESPA	2013	plus	plus	min	min	unclear	plus	unclear
134	Haloperidol for long-term aggression in psychosis	11	Krakowski 2006	2006	unclear	unclear	unclear	plus	plus	min	unclear
135	Chronotherapy versus conventional statins therapy for the treatment of hyperlipidaemia	12	Davignon 1990	1990	plus	unclear	plus	plus	plus	min	unclear
136	Chronotherapy versus conventional statins therapy for the treatment of hyperlipidaemia	12	Hunninghake 1990	1990	unclear	unclear	plus	plus	plus	min	unclear
137	Chronotherapy versus conventional statins therapy for the treatment of hyperlipidaemia	12	Kim 2013	2013	plus	unclear	plus	plus	unclear	plus	unclear
138	Chronotherapy versus conventional statins therapy for the treatment of hyperlipidaemia	12	Kruse 1993	1993	unclear	unclear	unclear	unclear	unclear	unclear	unclear
139	Chronotherapy versus conventional statins therapy for the treatment of hyperlipidaemia	12	Nakaya 1995	1995	plus	plus	plus	unclear	unclear	unclear	unclear
140	Chronotherapy versus conventional statins therapy for the treatment of hyperlipidaemia	12	Saito 1991	1991	unclear	unclear	plus	plus	min	unclear	unclear
141	Chronotherapy versus conventional statins therapy for the treatment of hyperlipidaemia	12	Scharnagl 2006	2006	unclear	unclear	unclear	unclear	unclear	unclear	unclear
142	Chronotherapy versus conventional statins therapy for the treatment of hyperlipidaemia	12	Tharavanij 2010	2010	plus	unclear	unclear	unclear	plus	min	unclear
143	Early skin-to-skin contact formothers and their healthy newborn infants and their healthy newborn infants	13	Anderson 2003	2003	plus	plus	min	plus	plus	plus	unclear
144	Early skin-to-skin contact formothers and their healthy newborn infants and their healthy newborn infants	13	Armbrust 2016	2016	plus	unclear	min	unclear	plus	unclear	unclear
145	Early skin-to-skin contact formothers and their healthy newborn infants and their healthy newborn infants	13	Beiranvand 2014	2014	plus	unclear	min	unclear	plus	unclear	plus
146	Early skin-to-skin contact formothers and their healthy newborn infants and their healthy newborn infants	13	Bergman 2004	2004	plus	plus	min	unclear	plus	unclear	min
147	Early skin-to-skin contact formothers and their healthy newborn infants and their healthy newborn infants	13	Bystrova 2003	2003	plus	plus	min	unclear	plus	plus	unclear
148	Early skin-to-skin contact formothers and their healthy newborn infants and their healthy newborn infants	13	Carfoot 2004	2004	plus	unclear	min	min	unclear	unclear	plus
149	Early skin-to-skin contact formothers and their healthy newborn infants and their healthy newborn infants	13	Carfoot 2005	2005	plus	unclear	min	min	plus	unclear	plus
150	Early skin-to-skin contact formothers and their healthy newborn infants and their healthy newborn infants	13	Carlsson 1978	1978	unclear	unclear	min	unclear	unclear	unclear	unclear
151	Early skin-to-skin contact formothers and their healthy newborn infants and their healthy newborn infants	13	Christensson 1992	1992	unclear	unclear	min	min	plus	unclear	unclear
152	Early skin-to-skin contact formothers and their healthy newborn infants and their healthy newborn infants	13	Christensson 1995	1995	unclear	unclear	min	unclear	unclear	unclear	unclear
153	Early skin-to-skin contact formothers and their healthy newborn infants and their healthy newborn infants	13	Chwo 1999	1999	plus	plus	min	min	unclear	unclear	unclear
154	Early skin-to-skin contact formothers and their healthy newborn infants and their healthy newborn infants	13	Craig 1982	1982	plus	unclear	min	unclear	min	unclear	unclear
155	Early skin-to-skin contact formothers and their healthy newborn infants and their healthy newborn infants	13	Curry 1982	1982	unclear	unclear	min	unclear	unclear	unclear	unclear
156	Early skin-to-skin contact formothers and their healthy newborn infants and their healthy newborn infants	13	De Chateau 1977	1977	plus	min	min	unclear	unclear	unclear	unclear
157	Early skin-to-skin contact formothers and their healthy newborn infants and their healthy newborn infants	13	Fardig 1980	1980	unclear	unclear	min	min	plus	unclear	unclear
158	Early skin-to-skin contact formothers and their healthy newborn infants and their healthy newborn infants	13	Ferber 2004	2004	plus	unclear	min	unclear	plus	unclear	unclear
159	Early skin-to-skin contact formothers and their healthy newborn infants and their healthy newborn infants	13	Girish 2013	2013	plus	unclear	min	plus	unclear	plus	unclear
160	Early skin-to-skin contact formothers and their healthy newborn infants and their healthy newborn infants	13	Gouchon 2010	2010	plus	plus	min	min	plus	plus	min
161	Early skin-to-skin contact formothers and their healthy newborn infants and their healthy newborn infants	13	Hales 1977	1977	unclear	unclear	min	unclear	plus	unclear	unclear
162	Early skin-to-skin contact formothers and their healthy newborn infants and their healthy newborn infants	13	Huang 2006	2006	plus	unclear	min	unclear	plus	unclear	min
163	Early skin-to-skin contact formothers and their healthy newborn infants and their healthy newborn infants	13	Kastner 2005	2005	unclear	unclear	min	unclear	unclear	unclear	unclear
164	Early skin-to-skin contact formothers and their healthy newborn infants and their healthy newborn infants	13	Khadivzadeh 2009	2009	unclear	unclear	min	unclear	unclear	unclear	unclear
165	Early skin-to-skin contact formothers and their healthy newborn infants and their healthy newborn infants	13	Luong 2015	2015	plus	unclear	min	min	plus	plus	unclear
166	Early skin-to-skin contact formothers and their healthy newborn infants and their healthy newborn infants	13	Mahmood 2011	2011	unclear	plus	min	unclear	min	plus	plus
167	Early skin-to-skin contact formothers and their healthy newborn infants and their healthy newborn infants	13	Marin 2010	2010	unclear	unclear	min	min	plus	plus	min
168	Early skin-to-skin contact formothers and their healthy newborn infants and their healthy newborn infants	13	Mazurek 1999	1999	unclear	unclear	min	unclear	plus	unclear	unclear
169	Early skin-to-skin contact formothers and their healthy newborn infants and their healthy newborn infants	13	McClellan 1980	1980	unclear	min	min	unclear	unclear	unclear	unclear
170	Early skin-to-skin contact formothers and their healthy newborn infants and their healthy newborn infants	13	Mizuno 2004	2004	unclear	unclear	min	unclear	unclear	unclear	unclear
171	Early skin-to-skin contact formothers and their healthy newborn infants and their healthy newborn infants	13	Moore 2005	2005	plus	plus	min	unclear	plus	unclear	plus
172	Early skin-to-skin contact formothers and their healthy newborn infants and their healthy newborn infants	13	Nahidi 2011	2011	unclear	unclear	min	unclear	plus	plus	plus
173	Early skin-to-skin contact formothers and their healthy newborn infants and their healthy newborn infants	13	Nasehi 2012	2012	unclear	unclear	min	unclear	plus	unclear	plus
174	Early skin-to-skin contact formothers and their healthy newborn infants and their healthy newborn infants	13	Nimbalkar 2014	2014	plus	plus	min	min	plus	plus	plus
175	Early skin-to-skin contact formothers and their healthy newborn infants and their healthy newborn infants	13	Nolan 2009	2009	plus	plus	min	unclear	unclear	plus	min
176	Early skin-to-skin contact formothers and their healthy newborn infants and their healthy newborn infants	13	Norouzi 2013	2013	unclear	plus	min	plus	plus	unclear	unclear
177	Early skin-to-skin contact formothers and their healthy newborn infants and their healthy newborn infants	13	Punthmatharith 2001	2001	plus	plus	min	unclear	unclear	unclear	plus
178	Early skin-to-skin contact formothers and their healthy newborn infants and their healthy newborn infants	13	Shiau 1997	1997	plus	plus	min	min	plus	unclear	unclear
179	Early skin-to-skin contact formothers and their healthy newborn infants and their healthy newborn infants	13	Sosa 1976a	1976	unclear	unclear	min	min	unclear	min	min
180	Early skin-to-skin contact formothers and their healthy newborn infants and their healthy newborn infants	13	Sosa 1976b	1976	unclear	unclear	min	min	unclear	min	unclear
181	Early skin-to-skin contact formothers and their healthy newborn infants and their healthy newborn infants	13	Sosa 1976c	1976	unclear	unclear	min	min	unclear	min	unclear
182	Early skin-to-skin contact formothers and their healthy newborn infants and their healthy newborn infants	13	Srivastava 2014	2014	unclear	unclear	min	unclear	plus	unclear	plus
183	Early skin-to-skin contact formothers and their healthy newborn infants and their healthy newborn infants	13	Svejda 1980	1980	unclear	unclear	min	plus	plus	unclear	unclear
184	Early skin-to-skin contact formothers and their healthy newborn infants and their healthy newborn infants	13	Syfrett 1993	1993	plus	plus	min	min	unclear	unclear	min
185	Early skin-to-skin contact formothers and their healthy newborn infants and their healthy newborn infants	13	Thomson 1979	1979	unclear	unclear	min	unclear	unclear	plus	unclear
186	Early skin-to-skin contact formothers and their healthy newborn infants and their healthy newborn infants	13	Thukral 2012	2012	plus	plus	min	plus	plus	plus	plus
187	Early skin-to-skin contact formothers and their healthy newborn infants and their healthy newborn infants	13	Vaidya 2005	2005	unclear	unclear	min	unclear	min	unclear	unclear
188	Early skin-to-skin contact formothers and their healthy newborn infants and their healthy newborn infants	13	Villalon 1992	1992	unclear	unclear	min	min	min	unclear	unclear
189	Oxygen for breathlessness in patients with chronic obstructive pulmonary disease who do not qualify for home oxygen therapy	14	Abernethy 2010	2010	plus	plus	plus	plus	unclear	plus	plus
190	Oxygen for breathlessness in patients with chronic obstructive pulmonary disease who do not qualify for home oxygen therapy	14	Bruni 2012a	2012	unclear	unclear	plus	plus	plus	plus	unclear
191	Oxygen for breathlessness in patients with chronic obstructive pulmonary disease who do not qualify for home oxygen therapy	14	Bruni 2012b	2012	unclear	unclear	plus	plus	plus	plus	unclear
192	Oxygen for breathlessness in patients with chronic obstructive pulmonary disease who do not qualify for home oxygen therapy	14	Davidson 1988	1988	unclear	unclear	unclear	unclear	unclear	unclear	unclear
193	Oxygen for breathlessness in patients with chronic obstructive pulmonary disease who do not qualify for home oxygen therapy	14	Dean 1992	1992	unclear	unclear	plus	plus	plus	plus	unclear
194	Oxygen for breathlessness in patients with chronic obstructive pulmonary disease who do not qualify for home oxygen therapy	14	Dyer 2012	2012	plus	min	unclear	min	unclear	unclear	min
195	Oxygen for breathlessness in patients with chronic obstructive pulmonary disease who do not qualify for home oxygen therapy	14	Eaton 2002	2002	unclear	unclear	plus	plus	plus	plus	unclear
196	Oxygen for breathlessness in patients with chronic obstructive pulmonary disease who do not qualify for home oxygen therapy	14	Eaton 2006	2006	plus	plus	plus	plus	unclear	plus	plus
197	Oxygen for breathlessness in patients with chronic obstructive pulmonary disease who do not qualify for home oxygen therapy	14	Emtner 2003a	2003	plus	plus	plus	plus	plus	plus	plus
198	Oxygen for breathlessness in patients with chronic obstructive pulmonary disease who do not qualify for home oxygen therapy	14	Emtner 2003b	2003	plus	plus	plus	plus	plus	plus	plus
199	Oxygen for breathlessness in patients with chronic obstructive pulmonary disease who do not qualify for home oxygen therapy	14	Eves 2006	2006	unclear	unclear	plus	plus	plus	plus	unclear
200	Oxygen for breathlessness in patients with chronic obstructive pulmonary disease who do not qualify for home oxygen therapy	14	Haidl 2004	2004	unclear	plus	min	min	min	plus	unclear
201	Oxygen for breathlessness in patients with chronic obstructive pulmonary disease who do not qualify for home oxygen therapy	14	Ishimine 1995	1995	unclear	unclear	unclear	min	unclear	unclear	unclear
202	Oxygen for breathlessness in patients with chronic obstructive pulmonary disease who do not qualify for home oxygen therapy	14	Jolly 2001a	2001	unclear	min	plus	plus	plus	plus	unclear
203	Oxygen for breathlessness in patients with chronic obstructive pulmonary disease who do not qualify for home oxygen therapy	14	Jolly 2001b	2001	unclear	min	plus	plus	plus	plus	unclear
204	Oxygen for breathlessness in patients with chronic obstructive pulmonary disease who do not qualify for home oxygen therapy	14	Killen 2000	2000	unclear	unclear	min	unclear	plus	plus	unclear
205	Oxygen for breathlessness in patients with chronic obstructive pulmonary disease who do not qualify for home oxygen therapy	14	Knebel 2000	2000	unclear	unclear	plus	plus	unclear	plus	unclear
206	Oxygen for breathlessness in patients with chronic obstructive pulmonary disease who do not qualify for home oxygen therapy	14	Kurihara 1989	1989	unclear	unclear	min	unclear	unclear	unclear	unclear
207	Oxygen for breathlessness in patients with chronic obstructive pulmonary disease who do not qualify for home oxygen therapy	14	Laude 2006	2006	unclear	unclear	plus	unclear	unclear	plus	unclear
208	Oxygen for breathlessness in patients with chronic obstructive pulmonary disease who do not qualify for home oxygen therapy	14	Leach 1992	1992	unclear	unclear	min	min	plus	plus	unclear
209	Oxygen for breathlessness in patients with chronic obstructive pulmonary disease who do not qualify for home oxygen therapy	14	Lewis 2003	2003	unclear	unclear	min	min	unclear	plus	unclear
210	Oxygen for breathlessness in patients with chronic obstructive pulmonary disease who do not qualify for home oxygen therapy	14	Maltais 2001	2001	unclear	unclear	plus	plus	plus	plus	unclear
211	Oxygen for breathlessness in patients with chronic obstructive pulmonary disease who do not qualify for home oxygen therapy	14	McDonald 1995	1995	unclear	unclear	plus	plus	unclear	unclear	unclear
212	Oxygen for breathlessness in patients with chronic obstructive pulmonary disease who do not qualify for home oxygen therapy	14	McKeon 1988a	1988	unclear	unclear	plus	plus	plus	plus	unclear
213	Oxygen for breathlessness in patients with chronic obstructive pulmonary disease who do not qualify for home oxygen therapy	14	McKeon 1988b	1988	unclear	unclear	plus	plus	plus	plus	unclear
214	Oxygen for breathlessness in patients with chronic obstructive pulmonary disease who do not qualify for home oxygen therapy	14	Miki 2012	2012	unclear	unclear	unclear	unclear	unclear	plus	unclear
215	Oxygen for breathlessness in patients with chronic obstructive pulmonary disease who do not qualify for home oxygen therapy	14	Moore 2009	2009	unclear	unclear	plus	plus	plus	plus	unclear
216	Oxygen for breathlessness in patients with chronic obstructive pulmonary disease who do not qualify for home oxygen therapy	14	Moore 2011	2011	plus	plus	plus	plus	plus	plus	unclear
217	Oxygen for breathlessness in patients with chronic obstructive pulmonary disease who do not qualify for home oxygen therapy	14	Nandi 2003	2003	unclear	unclear	plus	plus	plus	plus	unclear
218	Oxygen for breathlessness in patients with chronic obstructive pulmonary disease who do not qualify for home oxygen therapy	14	Nonoyama 2007	2007	plus	plus	plus	plus	unclear	plus	unclear
219	Oxygen for breathlessness in patients with chronic obstructive pulmonary disease who do not qualify for home oxygen therapy	14	O'Donnell 1997	1997	unclear	unclear	plus	plus	plus	plus	unclear
220	Oxygen for breathlessness in patients with chronic obstructive pulmonary disease who do not qualify for home oxygen therapy	14	O'Driscoll 2011	2011	plus	plus	min	unclear	unclear	plus	unclear
221	Oxygen for breathlessness in patients with chronic obstructive pulmonary disease who do not qualify for home oxygen therapy	14	Oliveira 2012a	2012	unclear	unclear	plus	plus	plus	plus	plus
222	Oxygen for breathlessness in patients with chronic obstructive pulmonary disease who do not qualify for home oxygen therapy	14	Oliveira 2012b	2012	unclear	unclear	plus	plus	plus	plus	plus
223	Oxygen for breathlessness in patients with chronic obstructive pulmonary disease who do not qualify for home oxygen therapy	14	Ringbaek 2013	2013	plus	plus	min	min	min	plus	plus
224	Oxygen for breathlessness in patients with chronic obstructive pulmonary disease who do not qualify for home oxygen therapy	14	Rooyackers 1997	1997	unclear	unclear	min	min	plus	plus	unclear
225	Oxygen for breathlessness in patients with chronic obstructive pulmonary disease who do not qualify for home oxygen therapy	14	Rooyackers 1997a	1997	unclear	unclear	min	min	plus	plus	unclear
226	Oxygen for breathlessness in patients with chronic obstructive pulmonary disease who do not qualify for home oxygen therapy	14	Rooyackers 1997b	1997	unclear	unclear	min	min	plus	plus	unclear
227	Oxygen for breathlessness in patients with chronic obstructive pulmonary disease who do not qualify for home oxygen therapy	14	Scorsone 2010	2010	unclear	unclear	plus	plus	plus	plus	unclear
228	Oxygen for breathlessness in patients with chronic obstructive pulmonary disease who do not qualify for home oxygen therapy	14	Somfay 2001	2001	unclear	unclear	min	min	plus	plus	unclear
229	Oxygen for breathlessness in patients with chronic obstructive pulmonary disease who do not qualify for home oxygen therapy	14	Spielmanns 2014	2014	plus	plus	unclear	unclear	min	plus	plus
230	Oxygen for breathlessness in patients with chronic obstructive pulmonary disease who do not qualify for home oxygen therapy	14	Swinburn 1984	1984	unclear	unclear	min	unclear	plus	plus	unclear
231	Oxygen for breathlessness in patients with chronic obstructive pulmonary disease who do not qualify for home oxygen therapy	14	Voduc 2010	2010	unclear	unclear	plus	plus	min	plus	unclear
232	Oxygen for breathlessness in patients with chronic obstructive pulmonary disease who do not qualify for home oxygen therapy	14	Wadell 2001	2001	plus	unclear	min	unclear	unclear	plus	plus
233	Oxygen for breathlessness in patients with chronic obstructive pulmonary disease who do not qualify for home oxygen therapy	14	Woodcock 1981	1981	unclear	unclear	plus	plus	plus	plus	plus
234	Anti-IL-12/23p40 antibodies for induction of remission in Crohn's disease	15	Feagan 2016 UNITI-1	2016	plus	plus	plus	99999	plus	plus	plus
235	Anti-IL-12/23p40 antibodies for induction of remission in Crohn's disease	15	Feagan 2016 UNITI-2	2016	plus	plus	plus	99999	plus	plus	plus
236	Anti-IL-12/23p40 antibodies for induction of remission in Crohn's disease	15	Mannon 2004	2004	plus	plus	plus	99999	plus	unclear	plus
237	Anti-IL-12/23p40 antibodies for induction of remission in Crohn's disease	15	Panaccione 2015	2015	plus	plus	plus	99999	plus	plus	plus
238	Anti-IL-12/23p40 antibodies for induction of remission in Crohn's disease	15	Sandborn 2008	2008	plus	plus	plus	99999	plus	plus	plus
239	Anti-IL-12/23p40 antibodies for induction of remission in Crohn's disease	15	Sandborn 2012	2012	plus	plus	plus	99999	plus	plus	plus
240	Written information for patients (or parents of child patients) tor reduce the use of antibiotics for acute upper respiratory tract infections in primary care	16	Francis 2009	2009	plus	plus	min	min	plus	plus	plus
241	Written information for patients (or parents of child patients) tor reduce the use of antibiotics for acute upper respiratory tract infections in primary care	16	Mainous 2000	2000	min	min	plus	plus	min	unclear	min
242	Haloperidol plus promethazine for psychosis-induced aggression	17	Baldacara 2011	2011	unclear	unclear	unclear	unclear	plus	unclear	unclear
243	Haloperidol plus promethazine for psychosis-induced aggression	17	Mantovani 2013	2013	plus	plus	unclear	unclear	unclear	min	unclear
248	Educational interventions for the management of cancerrelated fatigue in adults	18	Barsevick 2004	2004	plus	unclear	min	min	plus	unclear	plus
249	Educational interventions for the management of cancerrelated fatigue in adults	18	Barsevick 2010	2010	plus	plus	min	unclear	plus	unclear	plus
250	Educational interventions for the management of cancerrelated fatigue in adults	18	Foster 2015	2015	plus	plus	min	unclear	plus	unclear	plus
251	Educational interventions for the management of cancerrelated fatigue in adults	18	Godino 2006	2006	unclear	unclear	min	plus	plus	unclear	plus
252	Educational interventions for the management of cancerrelated fatigue in adults	18	Purcell 2011	2011	plus	plus	min	plus	plus	unclear	plus
253	Educational interventions for the management of cancerrelated fatigue in adults	18	Ream 2006	2006	plus	plus	min	unclear	plus	unclear	plus
254	Educational interventions for the management of cancerrelated fatigue in adults	18	Reif 2012	2012	plus	plus	min	plus	plus	unclear	plus
255	Educational interventions for the management of cancerrelated fatigue in adults	18	Schjolberg 2014	2014	unclear	unclear	min	min	plus	unclear	plus
256	Educational interventions for the management of cancerrelated fatigue in adults	18	Wangnum 2013	2013	plus	unclear	min	plus	plus	min	plus
257	Educational interventions for the management of cancerrelated fatigue in adults	18	Williams 2005	2005	unclear	unclear	min	unclear	plus	min	plus
258	Educational interventions for the management of cancerrelated fatigue in adults	18	Wydra 2001	2001	plus	unclear	min	unclear	plus	unclear	plus
259	Educational interventions for the management of cancerrelated fatigue in adults	18	Yates 2005	2005	plus	plus	min	plus	plus	unclear	plus
260	Educational interventions for the management of cancerrelated fatigue in adults	18	Yuen 2006	2006	unclear	unclear	min	unclear	plus	min	plus
261	Educational interventions for the management of cancerrelated fatigue in adults	18	Yun 2012	2012	plus	plus	min	plus	plus	unclear	plus
262	Follow-up strategies for patients treated for non-metastatic colorectal cancer	19	Augestad 2013	2013	unclear	plus	plus	plus	plus	unclear	unclear
263	Follow-up strategies for patients treated for non-metastatic colorectal cancer	19	FACS 2014	2014	plus	plus	unclear	plus	plus	plus	unclear
264	Follow-up strategies for patients treated for non-metastatic colorectal cancer	19	GILDA 1998	1998	unclear	unclear	unclear	unclear	plus	unclear	unclear
265	Follow-up strategies for patients treated for non-metastatic colorectal cancer	19	Kjeldsen 1997	1997	unclear	unclear	unclear	min	plus	unclear	unclear
266	Follow-up strategies for patients treated for non-metastatic colorectal cancer	19	Mäkelä 1995	1995	unclear	unclear	plus	unclear	plus	unclear	unclear
267	Follow-up strategies for patients treated for non-metastatic colorectal cancer	19	Ohlsson 1995	1995	unclear	unclear	plus	unclear	plus	unclear	unclear
268	Follow-up strategies for patients treated for non-metastatic colorectal cancer	19	Pietra 1998	1998	unclear	unclear	plus	unclear	min	unclear	unclear
269	Follow-up strategies for patients treated for non-metastatic colorectal cancer	19	Rodriguez-Moranta 2006	2006	plus	plus	unclear	unclear	plus	unclear	unclear
270	Follow-up strategies for patients treated for non-metastatic colorectal cancer	19	Schoemaker 1998	1998	plus	min	plus	plus	plus	unclear	unclear
271	Follow-up strategies for patients treated for non-metastatic colorectal cancer	19	Secco 2002	2002	plus	min	plus	plus	plus	unclear	unclear
272	Follow-up strategies for patients treated for non-metastatic colorectal cancer	19	Sobhani 2008	2008	unclear	unclear	plus	plus	plus	unclear	unclear
273	Follow-up strategies for patients treated for non-metastatic colorectal cancer	19	Strand 2011	2011	unclear	unclear	plus	plus	unclear	unclear	unclear
274	Follow-up strategies for patients treated for non-metastatic colorectal cancer	19	Treasure 2014	2014	plus	plus	plus	plus	unclear	plus	plus
275	Follow-up strategies for patients treated for non-metastatic colorectal cancer	19	Wang 2009	2009	unclear	unclear	min	min	unclear	unclear	unclear
276	Follow-up strategies for patients treated for non-metastatic colorectal cancer	19	Wattchow 2006	2006	plus	plus	plus	plus	plus	unclear	unclear
277	Valproate for schizophrenia	20	Casey 2003	2003	unclear	unclear	plus	plus	unclear	min	unclear
278	Valproate for schizophrenia	20	Casey 2009	2009	unclear	unclear	plus	plus	min	min	plus
279	Valproate for schizophrenia	20	Citrome 2007	2007	unclear	unclear	plus	plus	min	min	plus
280	Valproate for schizophrenia	20	Dose 1998	1998	unclear	unclear	plus	plus	plus	unclear	plus
281	Valproate for schizophrenia	20	Fisk 1987	1987	unclear	unclear	plus	unclear	min	unclear	plus
282	Valproate for schizophrenia	20	Glick 2009	2009	unclear	unclear	plus	plus	min	min	plus
283	Valproate for schizophrenia	20	Guo 2007	2007	unclear	unclear	plus	plus	unclear	min	plus
284	Valproate for schizophrenia	20	Hesslinger 1999	1999	unclear	unclear	plus	plus	plus	plus	plus
285	Valproate for schizophrenia	20	Jia 2007	2007	unclear	unclear	plus	plus	unclear	min	unclear
286	Valproate for schizophrenia	20	Jiang 2009	2009	plus	unclear	plus	plus	unclear	min	plus
287	Valproate for schizophrenia	20	Li 2008	2008	unclear	unclear	plus	plus	unclear	min	plus
288	Valproate for schizophrenia	20	Li 2009	2009	unclear	unclear	plus	plus	unclear	min	plus
289	Valproate for schizophrenia	20	Liang 2004	2004	unclear	unclear	plus	plus	unclear	min	plus
290	Valproate for schizophrenia	20	Liu 2003	2003	unclear	unclear	plus	plus	unclear	min	plus
291	Valproate for schizophrenia	20	Liu 2007a	2007	plus	unclear	plus	plus	min	min	plus
292	Valproate for schizophrenia	20	Lu 2006	2006	unclear	unclear	plus	plus	min	min	plus
293	Valproate for schizophrenia	20	Pan 2010	2010	unclear	unclear	plus	plus	unclear	min	plus
294	Valproate for schizophrenia	20	Shi 2010	2010	plus	unclear	plus	plus	unclear	min	plus
295	Valproate for schizophrenia	20	Wang 2005a	2005	unclear	unclear	plus	plus	unclear	min	plus
296	Valproate for schizophrenia	20	Wang 2009	2009	unclear	unclear	plus	plus	unclear	plus	plus
297	Valproate for schizophrenia	20	Wang 2010	2010	unclear	unclear	plus	plus	unclear	min	plus
298	Valproate for schizophrenia	20	Wassef 2000	2000	unclear	unclear	plus	plus	plus	plus	plus
299	Valproate for schizophrenia	20	Xie 2011	2011	unclear	unclear	plus	plus	unclear	plus	plus
300	Valproate for schizophrenia	20	Yao 2010	2010	unclear	unclear	plus	plus	unclear	min	plus
301	Valproate for schizophrenia	20	Yin 2004	2004	unclear	unclear	plus	plus	plus	min	plus
302	Valproate for schizophrenia	20	Zhang 2007	2007	unclear	unclear	plus	plus	unclear	min	plus
303	Interferons-beta versus glatiramer acetate for relapsing remitting multiple sclerosis	21	Cadavid 2009a	2009	unclear	unclear	min	unclear	min	plus	unclear
304	Interferons-beta versus glatiramer acetate for relapsing remitting multiple sclerosis	21	Calabrese 2012	2012	plus	unclear	unclear	unclear	min	min	unclear
305	Interferons-beta versus glatiramer acetate for relapsing remitting multiple sclerosis	21	Lublin 2013a	2013	plus	plus	plus	plus	min	plus	unclear
306	Interferons-beta versus glatiramer acetate for relapsing remitting multiple sclerosis	21	Mikol 2008	2008	plus	unclear	min	plus	min	plus	min
308	Interferons-beta versus glatiramer acetate for relapsing remitting multiple sclerosis	21	O'Connor 2009a	2009	plus	unclear	min	plus	min	min	unclear
309	Zinc supplementation for tinnitus	22	Arda 2003	2003	unclear	unclear	unclear	unclear	min	plus	plus
310	Zinc supplementation for tinnitus	22	Coelho 2013	2013	unclear	plus	plus	plus	unclear	plus	plus
311	Zinc supplementation for tinnitus	22	Paaske 1991	1991	unclear	unclear	unclear	unclear	plus	plus	plus
312	Pancreatic enzyme replacement therapy for people with cystic fibrosis	23	Assoufi 1994	1994	unclear	unclear	plus	99999	min	min	unclear
313	Pancreatic enzyme replacement therapy for people with cystic fibrosis	23	Borowitz 2005	2005	unclear	unclear	plus	99999	plus	plus	min
314	Pancreatic enzyme replacement therapy for people with cystic fibrosis	23	Elliott 1992	1992	unclear	unclear	plus	99999	plus	min	min
315	Pancreatic enzyme replacement therapy for people with cystic fibrosis	23	Henker 1987	1987	unclear	unclear	min	99999	unclear	min	unclear
316	Pancreatic enzyme replacement therapy for people with cystic fibrosis	23	Lacy 1992	1992	unclear	unclear	plus	99999	min	min	unclear
317	Pancreatic enzyme replacement therapy for people with cystic fibrosis	23	Patchell 1999	1999	unclear	unclear	min	99999	plus	min	plus
318	Pancreatic enzyme replacement therapy for people with cystic fibrosis	23	Petersen 1984	1984	unclear	unclear	plus	99999	plus	min	plus
319	Pancreatic enzyme replacement therapy for people with cystic fibrosis	23	Stead 1986	1986	unclear	unclear	min	99999	plus	plus	min
320	Pancreatic enzyme replacement therapy for people with cystic fibrosis	23	Stead 1987	1987	unclear	unclear	min	99999	plus	plus	min
321	Pancreatic enzyme replacement therapy for people with cystic fibrosis	23	Taylor 2015	2015	unclear	unclear	plus	99999	plus	plus	min
322	Pancreatic enzyme replacement therapy for people with cystic fibrosis	23	Vidailhet 1987	1987	unclear	unclear	plus	99999	unclear	min	plus
323	Pancreatic enzyme replacement therapy for people with cystic fibrosis	23	Vyas 1990	1990	unclear	unclear	plus	99999	min	plus	min
324	Pancreatic enzyme replacement therapy for people with cystic fibrosis	23	Williams 1990	1990	unclear	unclear	plus	99999	min	min	min
325	Theory-based interventions for contraception	24	Barnet 2009	2009	plus	unclear	min	unclear	plus	plus	unclear
326	Theory-based interventions for contraception	24	Berenson 2012	2012	plus	min	min	plus	unclear	min	unclear
327	Theory-based interventions for contraception	24	Black 2006	2006	unclear	unclear	min	unclear	unclear	min	unclear
328	Theory-based interventions for contraception	24	Boyer 2005	2005	plus	plus	min	unclear	unclear	min	plus
329	Theory-based interventions for contraception	24	Ceperich 2011	2011	unclear	plus	min	min	min	plus	unclear
330	Theory-based interventions for contraception	24	Coyle 2001	2001	plus	unclear	min	min	min	min	unclear
331	Theory-based interventions for contraception	24	Coyle 2006	2006	plus	unclear	min	unclear	min	min	min
332	Theory-based interventions for contraception	24	Davidson 2015	2015	plus	plus	min	plus	plus	plus	unclear
333	Theory-based interventions for contraception	24	Floyd 2007	2007	plus	plus	min	plus	min	min	unclear
334	Theory-based interventions for contraception	24	Gilliam 2014	2014	plus	plus	min	unclear	plus	unclear	unclear
335	Theory-based interventions for contraception	24	Gold 2016	2016	unclear	unclear	min	unclear	min	min	unclear
336	Theory-based interventions for contraception	24	Kirby 2010	2010	plus	unclear	min	plus	min	min	unclear
337	Theory-based interventions for contraception	24	Markham 2012	2012	plus	unclear	min	unclear	min	min	plus
338	Theory-based interventions for contraception	24	Peipert 2008	2008	plus	unclear	min	plus	min	min	unclear
339	Theory-based interventions for contraception	24	Petersen 2007	2007	plus	plus	min	unclear	unclear	plus	unclear
340	Theory-based interventions for contraception	24	Raj 2016	2016	plus	unclear	min	unclear	min	plus	plus
341	Theory-based interventions for contraception	24	Rendall-Mkosi 2013	2013	plus	plus	min	min	min	min	unclear
342	Theory-based interventions for contraception	24	Schinke 1981	1981	unclear	unclear	min	plus	min	unclear	unclear
343	Theory-based interventions for contraception	24	Schuler 2015	2015	unclear	plus	min	unclear	min	min	unclear
344	Theory-based interventions for contraception	24	Sieving 2013	2013	plus	min	min	unclear	plus	plus	unclear
345	Theory-based interventions for contraception	24	Stanton 2004	2004	plus	unclear	min	unclear	min	min	plus
346	Theory-based interventions for contraception	24	Taylor 2014	2014	unclear	unclear	min	unclear	min	min	min
347	Theory-based interventions for contraception	24	Tortolero 2010	2010	plus	unclear	min	plus	min	plus	min
348	Theory-based interventions for contraception	24	Whitaker 2016	2016	plus	plus	min	plus	plus	plus	unclear
349	Theory-based interventions for contraception	24	Wight 2002	2002	plus	plus	min	plus	unclear	min	min
350	Interventions for tobacco use cessation in people in treatment for or recovery from substance use disorders	25	Baltieri 2009	2009	unclear	unclear	plus	99999	min	99999	99999
351	Interventions for tobacco use cessation in people in treatment for or recovery from substance use disorders	25	Bobo 1996	1996	unclear	min	plus	99999	plus	99999	99999
352	Interventions for tobacco use cessation in people in treatment for or recovery from substance use disorders	25	Bobo 1998	1998	plus	min	plus	99999	unclear	99999	99999
353	Interventions for tobacco use cessation in people in treatment for or recovery from substance use disorders	25	Breland 2014	2014	plus	unclear	unclear	99999	unclear	99999	99999
354	Interventions for tobacco use cessation in people in treatment for or recovery from substance use disorders	25	Burling 1991	1991	unclear	unclear	unclear	99999	unclear	99999	99999
355	Interventions for tobacco use cessation in people in treatment for or recovery from substance use disorders	25	Burling 2001	2001	unclear	unclear	unclear	99999	unclear	99999	99999
356	Interventions for tobacco use cessation in people in treatment for or recovery from substance use disorders	25	Campbell 1995	1995	unclear	min	min	99999	unclear	99999	99999
357	Interventions for tobacco use cessation in people in treatment for or recovery from substance use disorders	25	Carmody 2012	2012	plus	unclear	unclear	99999	min	99999	99999
358	Interventions for tobacco use cessation in people in treatment for or recovery from substance use disorders	25	Cooney 2007	2007	unclear	unclear	unclear	99999	unclear	99999	99999
359	Interventions for tobacco use cessation in people in treatment for or recovery from substance use disorders	25	Cooney 2009	2009	plus	unclear	plus	99999	plus	99999	99999
360	Interventions for tobacco use cessation in people in treatment for or recovery from substance use disorders	25	Cooney 2015	2015	plus	min	min	99999	unclear	99999	99999
361	Interventions for tobacco use cessation in people in treatment for or recovery from substance use disorders	25	Gariti 2002	2002	unclear	unclear	unclear	99999	unclear	99999	99999
362	Interventions for tobacco use cessation in people in treatment for or recovery from substance use disorders	25	Grant 2003	2003	unclear	unclear	unclear	99999	unclear	99999	99999
363	Interventions for tobacco use cessation in people in treatment for or recovery from substance use disorders	25	Grant 2007	2007	unclear	unclear	unclear	99999	plus	99999	99999
364	Interventions for tobacco use cessation in people in treatment for or recovery from substance use disorders	25	Hays 2009	2009	unclear	unclear	unclear	99999	unclear	99999	99999
365	Interventions for tobacco use cessation in people in treatment for or recovery from substance use disorders	25	Heydari 2013	2013	unclear	unclear	unclear	99999	plus	99999	99999
366	Interventions for tobacco use cessation in people in treatment for or recovery from substance use disorders	25	Hughes 2003	2003	unclear	unclear	unclear	99999	unclear	99999	99999
367	Interventions for tobacco use cessation in people in treatment for or recovery from substance use disorders	25	Joseph 2004	2004	plus	plus	unclear	99999	unclear	99999	99999
368	Interventions for tobacco use cessation in people in treatment for or recovery from substance use disorders	25	Kalman 2001	2001	unclear	unclear	plus	99999	unclear	99999	99999
369	Interventions for tobacco use cessation in people in treatment for or recovery from substance use disorders	25	Kalman 2011	2011	plus	unclear	plus	99999	unclear	99999	99999
370	Interventions for tobacco use cessation in people in treatment for or recovery from substance use disorders	25	Karam-Hage 2011	2011	unclear	unclear	unclear	99999	plus	99999	99999
371	Interventions for tobacco use cessation in people in treatment for or recovery from substance use disorders	25	Martin 1997	1997	min	min	unclear	99999	unclear	99999	99999
372	Interventions for tobacco use cessation in people in treatment for or recovery from substance use disorders	25	Mooney 2008	2008	plus	unclear	plus	99999	min	99999	99999
373	Interventions for tobacco use cessation in people in treatment for or recovery from substance use disorders	25	Mueller 2012	2012	unclear	unclear	unclear	99999	unclear	99999	99999
374	Interventions for tobacco use cessation in people in treatment for or recovery from substance use disorders	25	Nahvi 2014	2014	plus	plus	plus	99999	plus	99999	99999
375	Interventions for tobacco use cessation in people in treatment for or recovery from substance use disorders	25	Nieva 2011	2011	unclear	min	min	99999	plus	99999	99999
376	Interventions for tobacco use cessation in people in treatment for or recovery from substance use disorders	25	Patten 1998	1998	min	min	unclear	99999	unclear	99999	99999
377	Interventions for tobacco use cessation in people in treatment for or recovery from substance use disorders	25	Reid 2008	2008	min	min	unclear	99999	min	99999	99999
378	Interventions for tobacco use cessation in people in treatment for or recovery from substance use disorders	25	Rohsenow 2014	2014	plus	plus	plus	99999	unclear	99999	99999
379	Interventions for tobacco use cessation in people in treatment for or recovery from substance use disorders	25	Rohsenow 2015a	2015	plus	unclear	plus	99999	plus	99999	99999
380	Interventions for tobacco use cessation in people in treatment for or recovery from substance use disorders	25	Shoptaw 2002	2002	plus	unclear	unclear	99999	unclear	99999	99999
381	Interventions for tobacco use cessation in people in treatment for or recovery from substance use disorders	25	Stein 2006	2006	unclear	plus	plus	99999	plus	99999	99999
382	Interventions for tobacco use cessation in people in treatment for or recovery from substance use disorders	25	Stein 2013	2013	unclear	unclear	plus	99999	plus	99999	99999
383	Interventions for tobacco use cessation in people in treatment for or recovery from substance use disorders	25	Winhusen 2014	2014	unclear	unclear	unclear	99999	unclear	99999	99999
384	Efficacy and safety of ablation for people with nonparoxysmal atrial fibrillation (Review)	26	Forleo 2009	2009	plus	unclear	unclear	unclear	plus	plus	unclear
385	Efficacy and safety of ablation for people with nonparoxysmal atrial fibrillation (Review)	26	Mont 2014	2014	plus	unclear	unclear	plus	plus	plus	min
386	Efficacy and safety of ablation for people with nonparoxysmal atrial fibrillation (Review)	26	Stabile 2006	2006	plus	unclear	unclear	unclear	plus	plus	unclear
387	Intravenous nutrients for preventing inadvertent perioperative hypothermia in adults	27	Demir 2002	2002	plus	unclear	unclear	unclear	plus	unclear	unclear
388	Intravenous nutrients for preventing inadvertent perioperative hypothermia in adults	27	Fujita 2014	2014	unclear	unclear	unclear	unclear	plus	unclear	plus
389	Intravenous nutrients for preventing inadvertent perioperative hypothermia in adults	27	Gupta 2006	2006	plus	plus	plus	plus	plus	unclear	plus
390	Intravenous nutrients for preventing inadvertent perioperative hypothermia in adults	27	Gupta 2009	2009	plus	unclear	plus	unclear	plus	unclear	plus
391	Intravenous nutrients for preventing inadvertent perioperative hypothermia in adults	27	Kamitani 2006	2006	unclear	unclear	unclear	unclear	plus	unclear	plus
392	Intravenous nutrients for preventing inadvertent perioperative hypothermia in adults	27	Kanazawa 2008	2008	plus	unclear	unclear	unclear	plus	unclear	plus
393	Intravenous nutrients for preventing inadvertent perioperative hypothermia in adults	27	Kasai 2003	2003	plus	plus	plus	plus	unclear	unclear	plus
394	Intravenous nutrients for preventing inadvertent perioperative hypothermia in adults	27	Mizobe 2006	2006	plus	plus	unclear	unclear	plus	unclear	plus
395	Intravenous nutrients for preventing inadvertent perioperative hypothermia in adults	27	Mohamed 2005	2005	plus	unclear	unclear	unclear	plus	unclear	plus
396	Intravenous nutrients for preventing inadvertent perioperative hypothermia in adults	27	Negishi 2000	2000	plus	unclear	unclear	unclear	unclear	unclear	unclear
397	Intravenous nutrients for preventing inadvertent perioperative hypothermia in adults	27	Sahin 2002	2002	plus	unclear	unclear	unclear	plus	unclear	plus
398	Intravenous nutrients for preventing inadvertent perioperative hypothermia in adults	27	Sellden 1999	1999	plus	min	unclear	unclear	unclear	unclear	plus
399	Intravenous nutrients for preventing inadvertent perioperative hypothermia in adults	27	Widman 2002	2002	plus	plus	plus	unclear	plus	unclear	plus
400	Intravenous nutrients for preventing inadvertent perioperative hypothermia in adults	27	Zhong 2012	2012	plus	plus	plus	plus	plus	unclear	plus
401	Non-medical prescribing versusmedical prescribing for acute and chronic diseasemanagement in primary and secondary care (Review)	28	Ansari 2003	2003	plus	unclear	min	plus	unclear	unclear	unclear
402	Non-medical prescribing versusmedical prescribing for acute and chronic diseasemanagement in primary and secondary care (Review)	28	Aubert 1998	1998	plus	unclear	min	plus	min	plus	unclear
403	Non-medical prescribing versusmedical prescribing for acute and chronic diseasemanagement in primary and secondary care (Review)	28	Barr Taylor 2003	2003	unclear	unclear	min	plus	unclear	plus	unclear
404	Non-medical prescribing versusmedical prescribing for acute and chronic diseasemanagement in primary and secondary care (Review)	28	Becker 2005	2005	plus	unclear	min	plus	min	plus	unclear
405	Non-medical prescribing versusmedical prescribing for acute and chronic diseasemanagement in primary and secondary care (Review)	28	Bruhn 2013	2013	plus	plus	min	unclear	min	plus	unclear
406	Non-medical prescribing versusmedical prescribing for acute and chronic diseasemanagement in primary and secondary care (Review)	28	Chenella 1983	1983	unclear	unclear	unclear	plus	plus	plus	unclear
407	Non-medical prescribing versusmedical prescribing for acute and chronic diseasemanagement in primary and secondary care (Review)	28	Choe 2005	2005	plus	unclear	min	plus	unclear	plus	min
408	Non-medical prescribing versusmedical prescribing for acute and chronic diseasemanagement in primary and secondary care (Review)	28	Cohen 2011	2011	plus	unclear	min	plus	plus	plus	unclear
409	Non-medical prescribing versusmedical prescribing for acute and chronic diseasemanagement in primary and secondary care (Review)	28	DeBusk 1994	1994	plus	plus	min	plus	unclear	plus	min
410	Non-medical prescribing versusmedical prescribing for acute and chronic diseasemanagement in primary and secondary care (Review)	28	Denver 2003	2003	unclear	unclear	min	unclear	plus	plus	unclear
411	Non-medical prescribing versusmedical prescribing for acute and chronic diseasemanagement in primary and secondary care (Review)	28	Einhorn 1978	1978	unclear	unclear	min	unclear	min	unclear	unclear
412	Non-medical prescribing versusmedical prescribing for acute and chronic diseasemanagement in primary and secondary care (Review)	28	Ellis 2000	2000	unclear	unclear	min	plus	plus	plus	unclear
413	Non-medical prescribing versusmedical prescribing for acute and chronic diseasemanagement in primary and secondary care (Review)	28	Fairall 2008	2008	plus	plus	min	plus	plus	plus	unclear
414	Non-medical prescribing versusmedical prescribing for acute and chronic diseasemanagement in primary and secondary care (Review)	28	Finley 2003	2003	unclear	plus	min	unclear	min	plus	min
415	Non-medical prescribing versusmedical prescribing for acute and chronic diseasemanagement in primary and secondary care (Review)	28	Fischer 2012	2012	unclear	unclear	min	plus	plus	unclear	min
416	Non-medical prescribing versusmedical prescribing for acute and chronic diseasemanagement in primary and secondary care (Review)	28	Heisler 2012	2012	unclear	unclear	min	plus	min	plus	unclear
417	Non-medical prescribing versusmedical prescribing for acute and chronic diseasemanagement in primary and secondary care (Review)	28	Hill 2003	2003	plus	unclear	min	plus	plus	plus	min
418	Non-medical prescribing versusmedical prescribing for acute and chronic diseasemanagement in primary and secondary care (Review)	28	Hirsch 2014	2014	plus	unclear	min	unclear	unclear	plus	unclear
419	Non-medical prescribing versusmedical prescribing for acute and chronic diseasemanagement in primary and secondary care (Review)	28	Houweling 2009	2009	plus	plus	min	plus	plus	plus	unclear
420	Non-medical prescribing versusmedical prescribing for acute and chronic diseasemanagement in primary and secondary care (Review)	28	Houweling 2011	2011	plus	plus	min	unclear	plus	plus	unclear
421	Non-medical prescribing versusmedical prescribing for acute and chronic diseasemanagement in primary and secondary care (Review)	28	Hunt 2008	2008	plus	unclear	min	plus	unclear	unclear	unclear
422	Non-medical prescribing versusmedical prescribing for acute and chronic diseasemanagement in primary and secondary care (Review)	28	Ishani 2011	2011	plus	unclear	min	plus	unclear	plus	unclear
423	Non-medical prescribing versusmedical prescribing for acute and chronic diseasemanagement in primary and secondary care (Review)	28	Jaber 1996	1996	plus	unclear	min	plus	min	unclear	unclear
424	Non-medical prescribing versusmedical prescribing for acute and chronic diseasemanagement in primary and secondary care (Review)	28	Khunti 2007	2007	plus	unclear	min	unclear	min	plus	unclear
425	Non-medical prescribing versusmedical prescribing for acute and chronic diseasemanagement in primary and secondary care (Review)	28	Klingberg-Allvin 2015	2015	plus	plus	min	unclear	plus	plus	plus
426	Non-medical prescribing versusmedical prescribing for acute and chronic diseasemanagement in primary and secondary care (Review)	28	Kuethe 2011	2011	plus	plus	min	plus	plus	plus	unclear
427	Non-medical prescribing versusmedical prescribing for acute and chronic diseasemanagement in primary and secondary care (Review)	28	Litaker 2003	2003	unclear	unclear	min	plus	plus	plus	min
428	Non-medical prescribing versusmedical prescribing for acute and chronic diseasemanagement in primary and secondary care (Review)	28	Logan 1979	1979	unclear	unclear	min	plus	plus	plus	unclear
429	Non-medical prescribing versusmedical prescribing for acute and chronic diseasemanagement in primary and secondary care (Review)	28	MacMahon Tone 2009	2009	unclear	unclear	min	plus	plus	unclear	unclear
430	Non-medical prescribing versusmedical prescribing for acute and chronic diseasemanagement in primary and secondary care (Review)	28	Magid 2013	2013	plus	unclear	min	plus	plus	plus	unclear
431	Non-medical prescribing versusmedical prescribing for acute and chronic diseasemanagement in primary and secondary care (Review)	28	Margolis 2013	2013	plus	min	min	unclear	plus	unclear	unclear
432	Non-medical prescribing versusmedical prescribing for acute and chronic diseasemanagement in primary and secondary care (Review)	28	Marotti 2011	2011	plus	unclear	min	plus	plus	unclear	unclear
433	Non-medical prescribing versusmedical prescribing for acute and chronic diseasemanagement in primary and secondary care (Review)	28	McAlister 2014	2014	plus	plus	min	plus	unclear	plus	unclear
434	Non-medical prescribing versusmedical prescribing for acute and chronic diseasemanagement in primary and secondary care (Review)	28	Moher 2001	2001	plus	plus	min	plus	unclear	plus	unclear
435	Non-medical prescribing versusmedical prescribing for acute and chronic diseasemanagement in primary and secondary care (Review)	28	New 2003	2003	plus	plus	min	plus	unclear	plus	unclear
436	Non-medical prescribing versusmedical prescribing for acute and chronic diseasemanagement in primary and secondary care (Review)	28	Pagaiya 2005	2005	plus	unclear	unclear	unclear	plus	plus	unclear
437	Non-medical prescribing versusmedical prescribing for acute and chronic diseasemanagement in primary and secondary care (Review)	28	Rudd 2004	2004	plus	unclear	min	plus	plus	plus	unclear
438	Non-medical prescribing versusmedical prescribing for acute and chronic diseasemanagement in primary and secondary care (Review)	28	Spitzer 1974	1974	plus	unclear	min	plus	plus	plus	min
439	Non-medical prescribing versusmedical prescribing for acute and chronic diseasemanagement in primary and secondary care (Review)	28	Taveira 2010	2010	plus	unclear	min	plus	plus	plus	min
440	Non-medical prescribing versusmedical prescribing for acute and chronic diseasemanagement in primary and secondary care (Review)	28	Taveira 2011	2011	plus	unclear	min	plus	plus	plus	unclear
441	Non-medical prescribing versusmedical prescribing for acute and chronic diseasemanagement in primary and secondary care (Review)	28	Thompson 1984	1984	min	min	min	plus	plus	plus	unclear
442	Non-medical prescribing versusmedical prescribing for acute and chronic diseasemanagement in primary and secondary care (Review)	28	Tobe 2006	2006	plus	plus	min	unclear	plus	plus	unclear
443	Non-medical prescribing versusmedical prescribing for acute and chronic diseasemanagement in primary and secondary care (Review)	28	Tsuyuki 2015	2015	plus	unclear	min	unclear	plus	plus	unclear
444	Non-medical prescribing versusmedical prescribing for acute and chronic diseasemanagement in primary and secondary care (Review)	28	Tsuyuki 2016	2016	plus	unclear	min	unclear	plus	plus	unclear
445	Non-medical prescribing versusmedical prescribing for acute and chronic diseasemanagement in primary and secondary care (Review)	28	Vivian 2002	2002	unclear	unclear	min	unclear	plus	plus	unclear
446	Non-medical prescribing versusmedical prescribing for acute and chronic diseasemanagement in primary and secondary care (Review)	28	Wallmymahmed 2011	2011	plus	plus	min	plus	plus	unclear	unclear
447	Adjuvant platinum-based chemotherapy for early stage cervical cancer (review)	29	Peters 2000	2000	unclear	unclear	unclear	99999	plus	unclear	min
449	Adjuvant platinum-based chemotherapy for early stage cervical cancer (review)	29	Sun 2015	2015	unclear	unclear	unclear	99999	plus	unclear	unclear
450	Adjuvant platinum-based chemotherapy for early stage cervical cancer (review)	29	Tattersall 1992	1992	unclear	plus	unclear	99999	plus	unclear	unclear
451	Interventions for treating burningmouth syndrome (Review)	30	Alvarenga da Silva 2014	2014	unclear	min	plus	plus	min	min	plus
452	Interventions for treating burningmouth syndrome (Review)	30	Bergdahl 1995	1995	unclear	unclear	min	min	unclear	plus	min
453	Interventions for treating burningmouth syndrome (Review)	30	Bogetto 1999	1999	unclear	unclear	min	min	min	plus	min
454	Interventions for treating burningmouth syndrome (Review)	30	Cano-Carrillo 2014	2014	plus	plus	plus	plus	unclear	min	min
455	Interventions for treating burningmouth syndrome (Review)	30	Carbone 2009	2009	plus	unclear	plus	plus	unclear	unclear	plus
456	Interventions for treating burningmouth syndrome (Review)	30	Cavalcanti 2009	2009	plus	plus	plus	plus	min	plus	unclear
457	Interventions for treating burningmouth syndrome (Review)	30	Femiano 2000	2000	unclear	min	min	min	plus	plus	min
458	Interventions for treating burningmouth syndrome (Review)	30	Femiano 2002a	2002	unclear	unclear	plus	plus	plus	min	min
459	Interventions for treating burningmouth syndrome (Review)	30	Femiano 2002b	2002	unclear	min	min	min	plus	min	min
460	Interventions for treating burningmouth syndrome (Review)	30	Grémaneau-Richard 2004	2004	plus	plus	plus	plus	plus	plus	unclear
461	Interventions for treating burningmouth syndrome (Review)	30	Heckmann 2012	2012	plus	plus	unclear	unclear	plus	min	unclear
462	Interventions for treating burningmouth syndrome (Review)	30	Lopez-D'alessandro 2011	2011	plus	plus	min	plus	plus	min	plus
463	Interventions for treating burningmouth syndrome (Review)	30	López-Jornet 2009b	2009	plus	plus	plus	plus	min	plus	plus
464	Interventions for treating burningmouth syndrome (Review)	30	López-Jornet 2011	2011	plus	unclear	min	min	plus	plus	unclear
465	Interventions for treating burningmouth syndrome (Review)	30	Marino 2010	2010	plus	min	unclear	plus	plus	plus	min
466	Interventions for treating burningmouth syndrome (Review)	30	Palacios-Sánchez 2015	2015	unclear	unclear	plus	plus	min	min	min
467	Interventions for treating burningmouth syndrome (Review)	30	Rodríguez de Rivera-Campillo 2010	2010	plus	unclear	unclear	plus	plus	plus	min
468	Interventions for treating burningmouth syndrome (Review)	30	Sardella 1999	1999	plus	unclear	unclear	unclear	plus	plus	unclear
469	Interventions for treating burningmouth syndrome (Review)	30	Sardella 2008	2008	plus	plus	plus	plus	plus	plus	plus
470	Interventions for treating burningmouth syndrome (Review)	30	Silvestre 2012	2012	unclear	unclear	min	min	min	min	plus
471	Interventions for treating burningmouth syndrome (Review)	30	Spanemberg 2012	2012	plus	plus	plus	plus	min	plus	unclear
472	Interventions for treating burningmouth syndrome (Review)	30	Spanemberg 2015	2015	unclear	unclear	plus	plus	plus	unclear	min
473	Interventions for treating burningmouth syndrome (Review)	30	Tammiala-Salonen 1999	1999	plus	plus	plus	plus	unclear	unclear	plus
474	Subintimal angioplasty for lower limb arterial chronic total occlusions (Review)	31	Gabrielli 2012	2012	unclear	unclear	unclear	unclear	plus	plus	plus
475	Subintimal angioplasty for lower limb arterial chronic total occlusions (Review)	31	Gandini 2013	2013	plus	plus	unclear	unclear	plus	plus	plus
476	Interventions for children with ear discharge occurring at least two weeks following grommet (ventilation tube) insertion (Review)	32	Dohar 2006	2006	plus	unclear	min	plus	unclear	unclear	plus
477	Interventions for children with ear discharge occurring at least two weeks following grommet (ventilation tube) insertion (Review)	32	Goldblatt 1998	1998	plus	unclear	min	plus	min	unclear	min
478	Interventions for children with ear discharge occurring at least two weeks following grommet (ventilation tube) insertion (Review)	32	Heslop 2010	2010	plus	plus	min	plus	plus	unclear	unclear
480	Interventions for children with ear discharge occurring at least two weeks following grommet (ventilation tube) insertion (Review)	32	Roland 2003	2003	unclear	unclear	plus	unclear	min	unclear	unclear
481	Interventions for children with ear discharge occurring at least two weeks following grommet (ventilation tube) insertion (Review)	32	Roland 2004	2004	unclear	unclear	min	plus	min	unclear	unclear
482	Interventions for children with ear discharge occurring at least two weeks following grommet (ventilation tube) insertion (Review)	32	Ruohola 1999	1999	plus	plus	plus	plus	min	unclear	unclear
483	Interventions for children with ear discharge occurring at least two weeks following grommet (ventilation tube) insertion (Review)	32	Ruohola 2003	2003	plus	plus	plus	plus	unclear	unclear	plus
484	Interventions for children with ear discharge occurring at least two weeks following grommet (ventilation tube) insertion (Review)	32	van Dongen 2014	2014	plus	plus	min	min	plus	plus	unclear
485	Recruitment manoeuvres for adults with acute respiratory distress syndrome receivingmechanical ventilation (Review)	33	Calvalcanti 2013	2013	plus	plus	min	99999	plus	unclear	99999
486	Recruitment manoeuvres for adults with acute respiratory distress syndrome receivingmechanical ventilation (Review)	33	Hodgson 2011	2011	plus	plus	plus	99999	plus	plus	99999
487	Recruitment manoeuvres for adults with acute respiratory distress syndrome receivingmechanical ventilation (Review)	33	Huh 2009	2009	plus	unclear	unclear	99999	unclear	unclear	99999
488	Recruitment manoeuvres for adults with acute respiratory distress syndrome receivingmechanical ventilation (Review)	33	Kacmarek 2016	2016	plus	plus	plus	99999	plus	unclear	99999
489	Recruitment manoeuvres for adults with acute respiratory distress syndrome receivingmechanical ventilation (Review)	33	Liu 2011	2011	unclear	unclear	unclear	99999	unclear	unclear	99999
490	Recruitment manoeuvres for adults with acute respiratory distress syndrome receivingmechanical ventilation (Review)	33	Meade 2008	2008	plus	plus	plus	99999	plus	plus	99999
491	Recruitment manoeuvres for adults with acute respiratory distress syndrome receivingmechanical ventilation (Review)	33	Oczenski 2004	2004	plus	unclear	plus	99999	plus	plus	99999
492	Recruitment manoeuvres for adults with acute respiratory distress syndrome receivingmechanical ventilation (Review)	33	Wang 2009	2009	plus	unclear	plus	99999	plus	unclear	99999
493	Recruitment manoeuvres for adults with acute respiratory distress syndrome receivingmechanical ventilation (Review)	33	Xi 2010	2010	plus	plus	unclear	99999	plus	unclear	99999
494	Recruitment manoeuvres for adults with acute respiratory distress syndrome receivingmechanical ventilation (Review)	33	Yang 2011	2011	plus	plus	unclear	99999	unclear	unclear	99999
495	Pharmacotherapies for sleep disturbances in dementia (review)	34	Camargos 2014	2014	unclear	plus	plus	plus	plus	plus	plus
496	Pharmacotherapies for sleep disturbances in dementia (review)	34	Dowling 2008	2008	unclear	unclear	plus	plus	unclear	plus	plus
498	Pharmacotherapies for sleep disturbances in dementia (review)	34	Serfaty 2002	2002	plus	plus	plus	plus	unclear	min	unclear
499	Pharmacotherapies for sleep disturbances in dementia (review)	34	Singer 2003	2003	plus	plus	plus	plus	plus	plus	plus
500	Pharmacotherapies for sleep disturbances in dementia (review)	34	Wade 2014	2014	plus	unclear	plus	unclear	plus	min	min
501	Human chorionic gonadotrophin priming for fertility treatment with in vitromaturation (Review)	35	Chian 2000	2000	plus	unclear	min	unclear	unclear	unclear	unclear
502	Human chorionic gonadotrophin priming for fertility treatment with in vitromaturation (Review)	35	Fadini 2009	2009	plus	unclear	min	unclear	plus	unclear	unclear
503	Human chorionic gonadotrophin priming for fertility treatment with in vitromaturation (Review)	35	Gulekli 2004	2004	plus	unclear	unclear	plus	unclear	unclear	unclear
504	Human chorionic gonadotrophin priming for fertility treatment with in vitromaturation (Review)	35	Zheng 2012	2012	plus	unclear	min	unclear	unclear	unclear	plus
505	Pharmacological interventions for pruritus in adult palliative care patients (Review)	36	Amirkhanlou 2016	2016	unclear	plus	plus	unclear	plus	min	unclear
506	Pharmacological interventions for pruritus in adult palliative care patients (Review)	36	Ashmore 2000	2000	unclear	unclear	unclear	unclear	plus	plus	unclear
507	Pharmacological interventions for pruritus in adult palliative care patients (Review)	36	Bachs 1989	1989	unclear	unclear	min	min	plus	plus	plus
508	Pharmacological interventions for pruritus in adult palliative care patients (Review)	36	Bergasa 2006	2006	plus	plus	plus	unclear	plus	plus	unclear
509	Pharmacological interventions for pruritus in adult palliative care patients (Review)	36	Borgeat 1993	1993	unclear	unclear	plus	unclear	min	unclear	unclear
510	Pharmacological interventions for pruritus in adult palliative care patients (Review)	36	Breneman 1992a	1992	unclear	unclear	unclear	unclear	unclear	min	min
511	Pharmacological interventions for pruritus in adult palliative care patients (Review)	36	Cho 1997	1997	plus	plus	plus	plus	plus	unclear	unclear
512	Pharmacological interventions for pruritus in adult palliative care patients (Review)	36	De Marchi 1992	1992	unclear	plus	plus	plus	unclear	plus	plus
513	Pharmacological interventions for pruritus in adult palliative care patients (Review)	36	Duncan 1984	1984	unclear	unclear	plus	min	unclear	plus	unclear
514	Pharmacological interventions for pruritus in adult palliative care patients (Review)	36	Duque 2005	2005	unclear	unclear	plus	unclear	unclear	unclear	plus
515	Pharmacological interventions for pruritus in adult palliative care patients (Review)	36	Feily 2012	2012	plus	unclear	plus	plus	plus	unclear	min
516	Pharmacological interventions for pruritus in adult palliative care patients (Review)	36	Ghanei 2012	2012	min	unclear	plus	unclear	plus	unclear	plus
517	Pharmacological interventions for pruritus in adult palliative care patients (Review)	36	Ghent 1988	1988	unclear	plus	plus	unclear	unclear	plus	unclear
518	Pharmacological interventions for pruritus in adult palliative care patients (Review)	36	Gunal 2004	2004	unclear	unclear	plus	unclear	plus	unclear	plus
519	Pharmacological interventions for pruritus in adult palliative care patients (Review)	36	Kuiper 2010	2010	plus	plus	plus	plus	plus	plus	plus
520	Pharmacological interventions for pruritus in adult palliative care patients (Review)	36	Kumagai 2010	2010	plus	plus	plus	unclear	plus	plus	plus
521	Pharmacological interventions for pruritus in adult palliative care patients (Review)	36	Legroux-Crespel 2004	2004	plus	unclear	min	min	unclear	min	min
522	Pharmacological interventions for pruritus in adult palliative care patients (Review)	36	Makhlough 2010	2010	plus	unclear	plus	unclear	unclear	unclear	unclear
523	Pharmacological interventions for pruritus in adult palliative care patients (Review)	36	Mapar 2015	2015	unclear	unclear	unclear	unclear	plus	plus	unclear
524	Pharmacological interventions for pruritus in adult palliative care patients (Review)	36	Mayo 2007	2007	unclear	unclear	unclear	unclear	plus	plus	plus
525	Pharmacological interventions for pruritus in adult palliative care patients (Review)	36	Murphy 2003	2003	unclear	unclear	plus	unclear	unclear	unclear	plus
526	Pharmacological interventions for pruritus in adult palliative care patients (Review)	36	Naini 2007	2007	unclear	unclear	unclear	unclear	unclear	unclear	unclear
527	Pharmacological interventions for pruritus in adult palliative care patients (Review)	36	Najafabadi 2012	2012	unclear	unclear	plus	plus	plus	unclear	unclear
528	Pharmacological interventions for pruritus in adult palliative care patients (Review)	36	Nakhaee 2015	2015	plus	unclear	min	min	plus	plus	plus
529	Pharmacological interventions for pruritus in adult palliative care patients (Review)	36	Nasrollahi 2007	2007	unclear	unclear	min	min	unclear	unclear	plus
530	Pharmacological interventions for pruritus in adult palliative care patients (Review)	36	O'Donohue 2005	2005	plus	plus	plus	plus	plus	plus	plus
531	Pharmacological interventions for pruritus in adult palliative care patients (Review)	36	Omidian 2013	2013	plus	unclear	plus	plus	unclear	unclear	min
532	Pharmacological interventions for pruritus in adult palliative care patients (Review)	36	Özaykan 2011	2011	unclear	unclear	unclear	unclear	unclear	unclear	plus
533	Pharmacological interventions for pruritus in adult palliative care patients (Review)	36	Pakfetrat 2014	2014	plus	plus	plus	plus	plus	plus	plus
534	Pharmacological interventions for pruritus in adult palliative care patients (Review)	36	Pauli-Magnus 2000	2000	unclear	unclear	plus	unclear	plus	plus	plus
535	Pharmacological interventions for pruritus in adult palliative care patients (Review)	36	Pederson 1980	1980	unclear	unclear	plus	unclear	unclear	unclear	unclear
536	Pharmacological interventions for pruritus in adult palliative care patients (Review)	36	Peer 1996	1996	unclear	unclear	plus	unclear	plus	plus	plus
537	Pharmacological interventions for pruritus in adult palliative care patients (Review)	36	Podesta 1991a	1991	plus	plus	unclear	unclear	plus	plus	plus
538	Pharmacological interventions for pruritus in adult palliative care patients (Review)	36	Pour-Reza-Gholi 2007	2007	unclear	plus	plus	plus	plus	plus	plus
539	Pharmacological interventions for pruritus in adult palliative care patients (Review)	36	Shirazian 2013	2013	plus	unclear	plus	plus	plus	plus	plus
540	Pharmacological interventions for pruritus in adult palliative care patients (Review)	36	Silva 1994	1994	unclear	unclear	plus	unclear	plus	plus	plus
541	Pharmacological interventions for pruritus in adult palliative care patients (Review)	36	Silverberg 1977	1997	unclear	unclear	unclear	unclear	plus	unclear	unclear
542	Pharmacological interventions for pruritus in adult palliative care patients (Review)	36	Smith 1997a	1997	unclear	unclear	min	min	unclear	unclear	min
543	Pharmacological interventions for pruritus in adult palliative care patients (Review)	36	Tarng 1996	1996	plus	unclear	plus	plus	plus	unclear	unclear
544	Pharmacological interventions for pruritus in adult palliative care patients (Review)	36	Terg 2002	2002	plus	plus	plus	unclear	plus	plus	plus
545	Pharmacological interventions for pruritus in adult palliative care patients (Review)	36	Turner 1994a	1994	unclear	unclear	plus	plus	plus	plus	plus
546	Pharmacological interventions for pruritus in adult palliative care patients (Review)	36	Turner 1994b	1994	unclear	unclear	plus	plus	plus	plus	plus
547	Pharmacological interventions for pruritus in adult palliative care patients (Review)	36	Vessal 2010	2010	plus	plus	plus	plus	plus	plus	plus
548	Pharmacological interventions for pruritus in adult palliative care patients (Review)	36	Villamil 2005	2005	plus	unclear	plus	plus	plus	unclear	plus
549	Pharmacological interventions for pruritus in adult palliative care patients (Review)	36	Wilkström 2005a	2005	unclear	unclear	unclear	unclear	unclear	unclear	unclear
550	Pharmacological interventions for pruritus in adult palliative care patients (Review)	36	Wilkström 2005b	2005	unclear	unclear	unclear	unclear	unclear	unclear	unclear
551	Pharmacological interventions for pruritus in adult palliative care patients (Review)	36	Wolfhagen 1997	1997	plus	plus	plus	unclear	plus	plus	plus
552	Pharmacological interventions for pruritus in adult palliative care patients (Review)	36	Young 2009	2009	unclear	unclear	plus	unclear	unclear	unclear	unclear
553	Pharmacological interventions for pruritus in adult palliative care patients (Review)	36	Yue 2015	2015	unclear	unclear	plus	unclear	plus	plus	unclear
554	Pharmacological interventions for pruritus in adult palliative care patients (Review)	36	Zylicz 2003	2003	unclear	unclear	unclear	unclear	plus	plus	plus
555	Fibrates for primary prevention of cardiovascular disease events (Review)	37	ACCORD 2010	2010	plus	plus	plus	plus	plus	plus	plus
556	Fibrates for primary prevention of cardiovascular disease events (Review)	37	Emmerich 2009	2009	unclear	unclear	plus	unclear	plus	unclear	min
557	Fibrates for primary prevention of cardiovascular disease events (Review)	37	FIELD 2005	2005	plus	plus	plus	plus	plus	plus	plus
558	Fibrates for primary prevention of cardiovascular disease events (Review)	37	FIRST 2014	2014	plus	plus	plus	unclear	min	plus	min
559	Fibrates for primary prevention of cardiovascular disease events (Review)	37	Frick 1987	1987	unclear	plus	plus	plus	plus	unclear	plus
560	Fibrates for primary prevention of cardiovascular disease events (Review)	37	SENDCAP 1998	1998	plus	plus	plus	plus	min	unclear	plus
561	Upper limb exercise training for COPD (Review)	38	Bauldoff 1996	1996	plus	plus	min	min	unclear	plus	plus
562	Upper limb exercise training for COPD (Review)	38	Covey 2012	2012	plus	plus	min	plus	min	min	plus
563	Upper limb exercise training for COPD (Review)	38	Epstein 1997	1997	unclear	unclear	min	plus	plus	plus	plus
564	Upper limb exercise training for COPD (Review)	38	Holland 2004	2004	unclear	unclear	min	plus	plus	unclear	plus
565	Upper limb exercise training for COPD (Review)	38	Ike 2010	2010	unclear	unclear	min	min	plus	plus	plus
566	Upper limb exercise training for COPD (Review)	38	Janaudis-Ferreira 2011	2011	plus	plus	min	plus	plus	plus	plus
567	Upper limb exercise training for COPD (Review)	38	Lake 1990a	1990	unclear	unclear	min	min	plus	unclear	plus
568	Upper limb exercise training for COPD (Review)	38	Larson 2014	2014	plus	plus	min	plus	min	min	plus
569	Upper limb exercise training for COPD (Review)	38	Marrara 2008	2008	unclear	unclear	min	min	min	unclear	plus
570	Upper limb exercise training for COPD (Review)	38	Martinez 1993	1993	unclear	unclear	min	min	plus	min	plus
571	Upper limb exercise training for COPD (Review)	38	Matsunaga 2011	2011	unclear	unclear	unclear	unclear	unclear	unclear	unclear
572	Upper limb exercise training for COPD (Review)	38	McKeough 2012	2012	plus	plus	min	plus	min	min	plus
573	Upper limb exercise training for COPD (Review)	38	Ries 1988	1988	unclear	unclear	min	min	min	unclear	plus
574	Upper limb exercise training for COPD (Review)	38	Sivori 1998	1998	plus	unclear	min	min	min	unclear	plus
575	Upper limb exercise training for COPD (Review)	38	Subin 2010	2010	plus	unclear	min	min	plus	plus	min
576	Videolaryngoscopy versus direct laryngoscopy for adult patients requiring tracheal intubation (Review)	39	Abdallah 2011	2011	plus	plus	min	min	plus	unclear	99999
577	Videolaryngoscopy versus direct laryngoscopy for adult patients requiring tracheal intubation (Review)	39	Ahmad 2013	2013	unclear	unclear	min	min	unclear	unclear	99999
578	Videolaryngoscopy versus direct laryngoscopy for adult patients requiring tracheal intubation (Review)	39	Andersen 2011	2011	plus	plus	min	min	plus	plus	99999
579	Videolaryngoscopy versus direct laryngoscopy for adult patients requiring tracheal intubation (Review)	39	Aoi 2010	2010	unclear	unclear	min	min	plus	unclear	99999
580	Videolaryngoscopy versus direct laryngoscopy for adult patients requiring tracheal intubation (Review)	39	Arici 2014	2014	plus	unclear	min	min	plus	unclear	99999
581	Videolaryngoscopy versus direct laryngoscopy for adult patients requiring tracheal intubation (Review)	39	Arima 2014	2014	unclear	unclear	min	min	min	unclear	99999
582	Videolaryngoscopy versus direct laryngoscopy for adult patients requiring tracheal intubation (Review)	39	Aziz 2012	2012	plus	unclear	min	min	plus	plus	99999
583	Videolaryngoscopy versus direct laryngoscopy for adult patients requiring tracheal intubation (Review)	39	Bensghir 2010	2010	plus	unclear	min	min	plus	unclear	99999
584	Videolaryngoscopy versus direct laryngoscopy for adult patients requiring tracheal intubation (Review)	39	Bensghir 2013	2013	plus	unclear	min	min	plus	unclear	99999
585	Videolaryngoscopy versus direct laryngoscopy for adult patients requiring tracheal intubation (Review)	39	Bilehjani 2009	2009	plus	unclear	min	min	plus	unclear	99999
586	Videolaryngoscopy versus direct laryngoscopy for adult patients requiring tracheal intubation (Review)	39	Carassiti 2013	2013	plus	unclear	min	min	plus	unclear	99999
587	Videolaryngoscopy versus direct laryngoscopy for adult patients requiring tracheal intubation (Review)	39	Cavus 2011	2011	plus	unclear	min	min	min	unclear	99999
588	Videolaryngoscopy versus direct laryngoscopy for adult patients requiring tracheal intubation (Review)	39	Choi 2011	2011	unclear	unclear	min	min	plus	unclear	99999
589	Videolaryngoscopy versus direct laryngoscopy for adult patients requiring tracheal intubation (Review)	39	Cordovani 2013	2013	plus	unclear	min	min	plus	plus	99999
590	Videolaryngoscopy versus direct laryngoscopy for adult patients requiring tracheal intubation (Review)	39	Dashti 2014	2014	plus	unclear	min	min	plus	unclear	99999
591	Videolaryngoscopy versus direct laryngoscopy for adult patients requiring tracheal intubation (Review)	39	Enomoto 2008	2008	plus	unclear	min	min	plus	unclear	99999
592	Videolaryngoscopy versus direct laryngoscopy for adult patients requiring tracheal intubation (Review)	39	Frohlich 2011	2011	unclear	unclear	min	min	plus	unclear	99999
593	Videolaryngoscopy versus direct laryngoscopy for adult patients requiring tracheal intubation (Review)	39	Griesdale 2012	2012	plus	plus	min	min	plus	unclear	99999
594	Videolaryngoscopy versus direct laryngoscopy for adult patients requiring tracheal intubation (Review)	39	Gupta 2013	2013	plus	unclear	min	min	plus	unclear	99999
595	Videolaryngoscopy versus direct laryngoscopy for adult patients requiring tracheal intubation (Review)	39	Hindman 2014	2014	plus	plus	min	min	plus	plus	99999
596	Videolaryngoscopy versus direct laryngoscopy for adult patients requiring tracheal intubation (Review)	39	Hirabayashi 2007a	2007	plus	unclear	min	min	plus	unclear	99999
597	Videolaryngoscopy versus direct laryngoscopy for adult patients requiring tracheal intubation (Review)	39	Hirabayashi 2009	2009	unclear	unclear	min	min	plus	unclear	99999
598	Videolaryngoscopy versus direct laryngoscopy for adult patients requiring tracheal intubation (Review)	39	Hsu 2012	2012	unclear	unclear	min	min	plus	plus	99999
599	Videolaryngoscopy versus direct laryngoscopy for adult patients requiring tracheal intubation (Review)	39	Ilyas 2014	2014	plus	unclear	min	min	plus	unclear	99999
600	Videolaryngoscopy versus direct laryngoscopy for adult patients requiring tracheal intubation (Review)	39	Ithnin 2009	2009	plus	unclear	min	min	min	unclear	99999
601	Videolaryngoscopy versus direct laryngoscopy for adult patients requiring tracheal intubation (Review)	39	Jungbauer 2009	2009	plus	unclear	min	min	plus	unclear	99999
602	Videolaryngoscopy versus direct laryngoscopy for adult patients requiring tracheal intubation (Review)	39	Kanchi 2011	2011	plus	unclear	min	min	plus	unclear	99999
603	Videolaryngoscopy versus direct laryngoscopy for adult patients requiring tracheal intubation (Review)	39	Kill 2013	2013	unclear	unclear	min	min	plus	unclear	99999
604	Videolaryngoscopy versus direct laryngoscopy for adult patients requiring tracheal intubation (Review)	39	Kim 2013	2013	unclear	unclear	min	min	plus	plus	99999
605	Videolaryngoscopy versus direct laryngoscopy for adult patients requiring tracheal intubation (Review)	39	Komatsu 2010	2010	plus	plus	min	min	plus	unclear	99999
606	Videolaryngoscopy versus direct laryngoscopy for adult patients requiring tracheal intubation (Review)	39	Lee 2009	2009	unclear	unclear	min	min	min	unclear	99999
607	Videolaryngoscopy versus direct laryngoscopy for adult patients requiring tracheal intubation (Review)	39	Lee 2012	2012	unclear	unclear	min	min	plus	unclear	99999
608	Videolaryngoscopy versus direct laryngoscopy for adult patients requiring tracheal intubation (Review)	39	Lee 2013	2013	unclear	unclear	min	min	plus	unclear	99999
609	Videolaryngoscopy versus direct laryngoscopy for adult patients requiring tracheal intubation (Review)	39	Lim 2005	2005	unclear	unclear	min	min	plus	unclear	99999
610	Videolaryngoscopy versus direct laryngoscopy for adult patients requiring tracheal intubation (Review)	39	Lin 2012	2012	plus	plus	min	min	plus	unclear	99999
611	Videolaryngoscopy versus direct laryngoscopy for adult patients requiring tracheal intubation (Review)	39	Maassen 2012	2012	unclear	unclear	min	min	plus	unclear	99999
612	Videolaryngoscopy versus direct laryngoscopy for adult patients requiring tracheal intubation (Review)	39	Malik 2008	2008	plus	unclear	min	min	plus	unclear	99999
613	Videolaryngoscopy versus direct laryngoscopy for adult patients requiring tracheal intubation (Review)	39	Malik 2009a	2009	plus	unclear	min	min	plus	unclear	99999
614	Videolaryngoscopy versus direct laryngoscopy for adult patients requiring tracheal intubation (Review)	39	Malik 2009b	2009	plus	unclear	min	min	plus	unclear	99999
615	Videolaryngoscopy versus direct laryngoscopy for adult patients requiring tracheal intubation (Review)	39	Maruyama 2008a	2008	unclear	unclear	min	min	plus	unclear	99999
616	Videolaryngoscopy versus direct laryngoscopy for adult patients requiring tracheal intubation (Review)	39	Maruyama 2008b	2008	unclear	unclear	min	min	min	unclear	99999
617	Videolaryngoscopy versus direct laryngoscopy for adult patients requiring tracheal intubation (Review)	39	McElwain 2011	2011	plus	unclear	min	min	plus	unclear	99999
618	Videolaryngoscopy versus direct laryngoscopy for adult patients requiring tracheal intubation (Review)	39	Najafi 2014	2014	plus	unclear	min	min	plus	unclear	99999
619	Videolaryngoscopy versus direct laryngoscopy for adult patients requiring tracheal intubation (Review)	39	Nishikawa 2009	2009	plus	unclear	min	min	plus	unclear	99999
620	Videolaryngoscopy versus direct laryngoscopy for adult patients requiring tracheal intubation (Review)	39	Peck 2009	2009	unclear	unclear	min	min	unclear	unclear	99999
621	Videolaryngoscopy versus direct laryngoscopy for adult patients requiring tracheal intubation (Review)	39	Pournajafian 2014	2014	plus	plus	min	min	plus	unclear	99999
622	Videolaryngoscopy versus direct laryngoscopy for adult patients requiring tracheal intubation (Review)	39	Robitaille 2008	2008	plus	unclear	min	min	plus	unclear	99999
623	Videolaryngoscopy versus direct laryngoscopy for adult patients requiring tracheal intubation (Review)	39	Russell 2012	2012	plus	unclear	min	min	plus	unclear	99999
624	Videolaryngoscopy versus direct laryngoscopy for adult patients requiring tracheal intubation (Review)	39	Russell 2013	2013	plus	unclear	min	min	plus	unclear	99999
625	Videolaryngoscopy versus direct laryngoscopy for adult patients requiring tracheal intubation (Review)	39	Sandhu 2014	2014	unclear	unclear	min	min	unclear	unclear	99999
626	Videolaryngoscopy versus direct laryngoscopy for adult patients requiring tracheal intubation (Review)	39	Serocki 2010	2010	unclear	unclear	min	min	plus	unclear	99999
627	Videolaryngoscopy versus direct laryngoscopy for adult patients requiring tracheal intubation (Review)	39	Serocki 2013	2013	unclear	unclear	min	min	plus	unclear	99999
628	Videolaryngoscopy versus direct laryngoscopy for adult patients requiring tracheal intubation (Review)	39	Shippey 2013	2013	unclear	unclear	min	min	unclear	unclear	99999
629	Videolaryngoscopy versus direct laryngoscopy for adult patients requiring tracheal intubation (Review)	39	Siddiqui 2009	2009	plus	unclear	min	min	plus	unclear	99999
630	Videolaryngoscopy versus direct laryngoscopy for adult patients requiring tracheal intubation (Review)	39	Sun 2005	2005	plus	unclear	min	min	plus	unclear	99999
631	Videolaryngoscopy versus direct laryngoscopy for adult patients requiring tracheal intubation (Review)	39	Suzuki 2008	2008	unclear	unclear	min	min	unclear	unclear	99999
632	Videolaryngoscopy versus direct laryngoscopy for adult patients requiring tracheal intubation (Review)	39	Takenaka 2011	2011	unclear	unclear	min	min	plus	unclear	99999
633	Videolaryngoscopy versus direct laryngoscopy for adult patients requiring tracheal intubation (Review)	39	Taylor 2013	2013	unclear	unclear	min	min	plus	unclear	99999
634	Videolaryngoscopy versus direct laryngoscopy for adult patients requiring tracheal intubation (Review)	39	Teoh 2010	2010	plus	plus	min	min	plus	unclear	99999
635	Videolaryngoscopy versus direct laryngoscopy for adult patients requiring tracheal intubation (Review)	39	Turkstra 2005	2005	plus	unclear	min	min	plus	unclear	99999
636	Videolaryngoscopy versus direct laryngoscopy for adult patients requiring tracheal intubation (Review)	39	Walker 2009	2009	unclear	plus	min	min	plus	plus	99999
637	Videolaryngoscopy versus direct laryngoscopy for adult patients requiring tracheal intubation (Review)	39	Woo 2012	2012	min	unclear	min	min	min	unclear	99999
638	Videolaryngoscopy versus direct laryngoscopy for adult patients requiring tracheal intubation (Review)	39	Xue 2007	2007	unclear	unclear	min	min	plus	unclear	99999
639	Videolaryngoscopy versus direct laryngoscopy for adult patients requiring tracheal intubation (Review)	39	Yeatts 2013	2013	unclear	unclear	min	min	min	plus	99999
640	Treatment for ulnar neuropathy at the elbow (Review)	40	Bartels 2005	2005	plus	unclear	unclear	min	plus	unclear	min
641	Treatment for ulnar neuropathy at the elbow (Review)	40	Biggs 2006	2006	plus	unclear	unclear	unclear	plus	plus	min
642	Treatment for ulnar neuropathy at the elbow (Review)	40	Gervasio 2005	2005	min	unclear	unclear	plus	plus	unclear	min
643	Treatment for ulnar neuropathy at the elbow (Review)	40	Geutjens 1996	1996	unclear	plus	unclear	plus	plus	plus	min
644	Treatment for ulnar neuropathy at the elbow (Review)	40	Nabhan 2005	2005	plus	plus	unclear	unclear	plus	plus	min
645	Treatment for ulnar neuropathy at the elbow (Review)	40	Schmidt 2014	2014	unclear	unclear	plus	plus	plus	plus	plus
646	Treatment for ulnar neuropathy at the elbow (Review)	40	Svernlov 2009	2009	unclear	plus	min	plus	plus	plus	unclear
647	Treatment for ulnar neuropathy at the elbow (Review)	40	vanVeen 2015	2015	plus	unclear	plus	plus	plus	plus	unclear
648	Treatment for ulnar neuropathy at the elbow (Review)	40	Zarezadeh 2012	2012	plus	unclear	unclear	unclear	plus	min	min
649	Pharmacological treatment otherthancorticosteroids, intravenousimmunoglobulin andplasma exchange for Guillain-Barrésyndrome (Review	41	Bensa 2000	2000	plus	plus	plus	99999	plus	plus	min
650	Pharmacological treatment otherthancorticosteroids, intravenousimmunoglobulin andplasma exchange for Guillain-Barrésyndrome (Review	41	Pritchard 2003	2003	plus	plus	min	99999	plus	plus	plus
651	Pharmacological treatment otherthancorticosteroids, intravenousimmunoglobulin andplasma exchange for Guillain-Barrésyndrome (Review	41	Wollinsky 2001	2001	plus	min	min	99999	min	plus	min
652	Pharmacological treatment otherthancorticosteroids, intravenousimmunoglobulin andplasma exchange for Guillain-Barrésyndrome (Review	41	Zhang 2000	2000	unclear	unclear	min	99999	unclear	unclear	unclear
654	Repetitive task training for improving functional ability after stroke (Review)	43	Arya 2012	2012	plus	plus	plus	99999	plus	unclear	99999
655	Repetitive task training for improving functional ability after stroke (Review)	43	Baer 2007	2007	plus	min	min	99999	plus	unclear	99999
656	Repetitive task training for improving functional ability after stroke (Review)	43	Barreca 2004	2004	plus	unclear	plus	99999	plus	unclear	99999
657	Repetitive task training for improving functional ability after stroke (Review)	43	Blennerhassett 2004	2004	unclear	unclear	plus	99999	plus	unclear	99999
658	Repetitive task training for improving functional ability after stroke (Review)	43	Blennerhassett 2004a	2004	unclear	unclear	plus	99999	plus	unclear	99999
659	Repetitive task training for improving functional ability after stroke (Review)	43	Blennerhassett 2004b	2004	unclear	unclear	plus	99999	plus	unclear	99999
660	Repetitive task training for improving functional ability after stroke (Review)	43	Dean 1997	1997	unclear	unclear	plus	99999	plus	unclear	99999
661	Repetitive task training for improving functional ability after stroke (Review)	43	Dean 2000	2000	unclear	min	min	99999	plus	unclear	99999
662	Repetitive task training for improving functional ability after stroke (Review)	43	Dean 2007	2007	plus	unclear	plus	99999	plus	unclear	99999
663	Repetitive task training for improving functional ability after stroke (Review)	43	De Seze 2001	2001	plus	unclear	plus	99999	plus	unclear	99999
664	Repetitive task training for improving functional ability after stroke (Review)	43	Frimpong 2014	2014	unclear	unclear	unclear	99999	unclear	unclear	99999
665	Repetitive task training for improving functional ability after stroke (Review)	43	Gordon 2013	2013	unclear	unclear	plus	99999	unclear	unclear	99999
666	Repetitive task training for improving functional ability after stroke (Review)	43	Holmgren 2010	2010	plus	plus	plus	99999	plus	unclear	99999
667	Repetitive task training for improving functional ability after stroke (Review)	43	Howe 2005	2005	plus	plus	plus	99999	plus	unclear	99999
668	Repetitive task training for improving functional ability after stroke (Review)	43	Kim 2012	2012	unclear	unclear	unclear	99999	plus	unclear	99999
669	Repetitive task training for improving functional ability after stroke (Review)	43	Kim 2014	2014	unclear	min	plus	99999	unclear	unclear	99999
670	Repetitive task training for improving functional ability after stroke (Review)	43	Kim 2016	2016	unclear	unclear	plus	99999	plus	unclear	99999
671	Repetitive task training for improving functional ability after stroke (Review)	43	Kwakkel 1999	1999	plus	unclear	min	99999	plus	unclear	99999
672	Repetitive task training for improving functional ability after stroke (Review)	43	Kwakkel 1999a	1999	plus	unclear	min	99999	plus	unclear	99999
673	Repetitive task training for improving functional ability after stroke (Review)	43	Kwakkel 1999b	1999	plus	unclear	min	99999	plus	unclear	99999
674	Repetitive task training for improving functional ability after stroke (Review)	43	Langhammer 2000	2000	unclear	unclear	plus	99999	plus	unclear	99999
675	Repetitive task training for improving functional ability after stroke (Review)	43	Lennon 2009	2009	unclear	unclear	min	99999	plus	unclear	99999
676	Repetitive task training for improving functional ability after stroke (Review)	43	McCleallan 2004	2004	unclear	unclear	plus	99999	plus	unclear	99999
677	Repetitive task training for improving functional ability after stroke (Review)	43	Mudge 2009	2009	plus	unclear	min	99999	plus	unclear	99999
678	Repetitive task training for improving functional ability after stroke (Review)	43	Olawale 2011	2011	unclear	unclear	unclear	99999	unclear	unclear	99999
679	Repetitive task training for improving functional ability after stroke (Review)	43	Park 2011	2011	unclear	min	plus	99999	unclear	unclear	99999
680	Repetitive task training for improving functional ability after stroke (Review)	43	Peurala 2009	2009	unclear	unclear	unclear	99999	plus	min	99999
681	Repetitive task training for improving functional ability after stroke (Review)	43	Ross 2009	2009	plus	plus	plus	99999	plus	unclear	99999
682	Repetitive task training for improving functional ability after stroke (Review)	43	Salbach 2004	2004	plus	unclear	min	99999	plus	unclear	99999
683	Repetitive task training for improving functional ability after stroke (Review)	43	Salbach 2004a	2004	plus	unclear	min	99999	plus	unclear	99999
684	Repetitive task training for improving functional ability after stroke (Review)	43	Salbach 2004b	2004	plus	unclear	min	99999	plus	unclear	99999
685	Repetitive task training for improving functional ability after stroke (Review)	43	Song 2015	2015	unclear	unclear	unclear	99999	unclear	unclear	99999
686	Repetitive task training for improving functional ability after stroke (Review)	43	Tung 2010	2010	unclear	unclear	plus	99999	unclear	unclear	99999
687	Repetitive task training for improving functional ability after stroke (Review)	43	Turton 1990	1990	min	min	min	99999	plus	unclear	99999
688	Repetitive task training for improving functional ability after stroke (Review)	43	van de Port 2012	2012	plus	unclear	plus	99999	plus	min	99999
689	Repetitive task training for improving functional ability after stroke (Review)	43	Van vliet 2005	2005	plus	unclear	plus	99999	unclear	min	99999
690	Repetitive task training for improving functional ability after stroke (Review)	43	Winstein 2004	2004	unclear	unclear	min	99999	plus	unclear	99999
691	Repetitive task training for improving functional ability after stroke (Review)	43	Winstein 2016	2016	plus	plus	min	99999	plus	min	99999
692	Repetitive task training for improving functional ability after stroke (Review)	43	Yen 2005	2005	unclear	unclear	plus	99999	plus	unclear	99999
693	Lamotrigine versus carbamazepine monotherapy for epilepsy: an individual participant data review (Review)	44	Brodie 1995A	1995	plus	plus	plus	unclear	plus	plus	plus
694	Lamotrigine versus carbamazepine monotherapy for epilepsy: an individual participant data review (Review)	44	Brodie 1995B	1995	plus	plus	plus	unclear	plus	plus	plus
695	Lamotrigine versus carbamazepine monotherapy for epilepsy: an individual participant data review (Review)	44	Brodie 1999	1999	plus	plus	plus	unclear	plus	plus	plus
696	Lamotrigine versus carbamazepine monotherapy for epilepsy: an individual participant data review (Review)	44	Eun 2012	2012	plus	unclear	min	min	plus	plus	plus
697	Lamotrigine versus carbamazepine monotherapy for epilepsy: an individual participant data review (Review)	44	Gilad 2007	2007	unclear	unclear	min	min	plus	plus	plus
698	Lamotrigine versus carbamazepine monotherapy for epilepsy: an individual participant data review (Review)	44	Lee 2011	2011	plus	unclear	min	min	plus	plus	plus
699	Lamotrigine versus carbamazepine monotherapy for epilepsy: an individual participant data review (Review)	44	Nieto-Barrera 2001	2001	plus	plus	min	min	plus	plus	plus
700	Lamotrigine versus carbamazepine monotherapy for epilepsy: an individual participant data review (Review)	44	Reunanen 1996	1996	plus	plus	min	min	plus	plus	plus
701	Lamotrigine versus carbamazepine monotherapy for epilepsy: an individual participant data review (Review)	44	Rowan 2005	2005	plus	plus	plus	unclear	plus	plus	plus
702	Lamotrigine versus carbamazepine monotherapy for epilepsy: an individual participant data review (Review)	44	Saetre 2007	2007	unclear	unclear	plus	unclear	plus	plus	plus
703	Lamotrigine versus carbamazepine monotherapy for epilepsy: an individual participant data review (Review)	44	SANAD A 2007	2007	plus	plus	min	min	plus	plus	plus
704	Lamotrigine versus carbamazepine monotherapy for epilepsy: an individual participant data review (Review)	44	Steinhoff 2005	2005	unclear	unclear	min	min	min	plus	plus
705	Lamotrigine versus carbamazepine monotherapy for epilepsy: an individual participant data review (Review)	44	Werhahn 2015	2015	plus	plus	plus	unclear	plus	plus	plus
706	Valacyclovir versus acyclovir for the treatment of herpes zoster ophthalmicus in immunocompetent patients (Review)	45	Colin 2000	2000	unclear	unclear	unclear	unclear	plus	plus	unclear
709	Wound drainage for lower limb arterial surgery (Review)	48	Dunlop 1990	1990	unclear	unclear	min	plus	min	min	min
710	Wound drainage for lower limb arterial surgery (Review)	48	Healy 1989	1989	unclear	unclear	min	unclear	min	plus	min
711	Wound drainage for lower limb arterial surgery (Review)	48	Youssef 2005	2005	unclear	unclear	min	min	min	min	min
712	Transcutaneous electrical stimulation (TES) for treatment of constipation in children (review)	49	Chase 2015	2015	unclear	unclear	min	min	min	plus	min
713	Interventions for preventing and treating incontinenceassociated dermatitis in adults (Review)	50	Anthony 1987	1987	unclear	unclear	unclear	unclear	min	min	unclear
714	Interventions for preventing and treating incontinenceassociated dermatitis in adults (Review)	50	Baatenburg de Jong 2004	2004	plus	unclear	min	min	plus	plus	min
715	Interventions for preventing and treating incontinenceassociated dermatitis in adults (Review)	50	Beeckman 2011	2011	plus	unclear	min	min	unclear	plus	plus
716	Interventions for preventing and treating incontinenceassociated dermatitis in adults (Review)	50	Brunner 2012	2012	unclear	unclear	min	min	min	min	unclear
717	Interventions for preventing and treating incontinenceassociated dermatitis in adults (Review)	50	Buckley 2014	2014	plus	plus	min	min	plus	plus	plus
718	Interventions for preventing and treating incontinenceassociated dermatitis in adults (Review)	50	Byers 1995	1995	unclear	unclear	min	min	plus	plus	min
719	Interventions for preventing and treating incontinenceassociated dermatitis in adults (Review)	50	Conley 2014	2014	min	min	min	min	plus	plus	unclear
720	Interventions for preventing and treating incontinenceassociated dermatitis in adults (Review)	50	Cooper 2001	2001	plus	unclear	min	plus	plus	plus	plus
721	Interventions for preventing and treating incontinenceassociated dermatitis in adults (Review)	50	Dieter 2006	2006	min	min	min	unclear	unclear	min	unclear
722	Interventions for preventing and treating incontinenceassociated dermatitis in adults (Review)	50	Kennedy 1996	1996	unclear	unclear	min	min	unclear	min	unclear
723	Interventions for preventing and treating incontinenceassociated dermatitis in adults (Review)	50	Lewis-Byers 2002	2002	min	min	min	min	plus	plus	unclear
724	Interventions for preventing and treating incontinenceassociated dermatitis in adults (Review)	50	Schoonhoven 2015	2015	plus	unclear	min	min	unclear	plus	plus
725	Interventions for preventing and treating incontinenceassociated dermatitis in adults (Review)	50	Wang 2011	2011	unclear	unclear	min	unclear	unclear	unclear	unclear
727	Non-surgical interventions for treating heavymenstrual bleeding (menorrhagia) in women with bleeding disorders (Review)	52	Edlund 2002	2002	unclear	unclear	plus	plus	plus	plus	unclear
728	Non-surgical interventions for treating heavymenstrual bleeding (menorrhagia) in women with bleeding disorders (Review)	52	Kadir 2000	2000	unclear	unclear	plus	plus	min	plus	min
729	Non-surgical interventions for treating heavymenstrual bleeding (menorrhagia) in women with bleeding disorders (Review)	52	Kouides 2009	2009	unclear	unclear	plus	plus	min	plus	unclear
730	Thrombolysis for acute deep vein thrombosis (Review)	53	Arneson 1978	1978	plus	plus	plus	plus	plus	plus	plus
731	Thrombolysis for acute deep vein thrombosis (Review)	53	Common 1976	1976	unclear	unclear	plus	plus	plus	plus	plus
732	Thrombolysis for acute deep vein thrombosis (Review)	53	Elliot 1979	1979	unclear	unclear	plus	plus	plus	plus	plus
733	Thrombolysis for acute deep vein thrombosis (Review)	53	Elsharawy 2002	2002	plus	unclear	plus	plus	plus	plus	plus
734	Thrombolysis for acute deep vein thrombosis (Review)	53	Enden 2011	2011	plus	plus	plus	plus	plus	plus	plus
735	Thrombolysis for acute deep vein thrombosis (Review)	53	Goldhaber 1990	1990	unclear	plus	plus	plus	plus	plus	plus
736	Thrombolysis for acute deep vein thrombosis (Review)	53	Goldhaber 1996	1996	unclear	unclear	plus	plus	plus	plus	plus
737	Thrombolysis for acute deep vein thrombosis (Review)	53	Kakkar 1969	1969	unclear	unclear	min	min	plus	plus	plus
738	Thrombolysis for acute deep vein thrombosis (Review)	53	Kiil 1981	1981	unclear	unclear	plus	plus	plus	plus	plus
739	Thrombolysis for acute deep vein thrombosis (Review)	53	Marder 1977	1977	unclear	unclear	plus	unclear	min	min	min
740	Thrombolysis for acute deep vein thrombosis (Review)	53	Schulman 1986	1986	unclear	plus	plus	plus	plus	plus	plus
741	Thrombolysis for acute deep vein thrombosis (Review)	53	Schweizer 1998	1998	plus	unclear	plus	plus	plus	plus	plus
742	Thrombolysis for acute deep vein thrombosis (Review)	53	Schweizer 2000	2000	unclear	unclear	plus	plus	plus	plus	plus
743	Thrombolysis for acute deep vein thrombosis (Review)	53	Tsapogas 1973	1973	plus	unclear	unclear	min	plus	plus	plus
744	Thrombolysis for acute deep vein thrombosis (Review)	53	Turpie 1990	1990	unclear	unclear	plus	plus	plus	plus	plus
745	Thrombolysis for acute deep vein thrombosis (Review)	53	Ugurlu 2002	2002	plus	unclear	plus	plus	plus	plus	plus
746	Thrombolysis for acute deep vein thrombosis (Review)	53	Verhaeghe 1989	1989	unclear	unclear	plus	plus	plus	plus	plus
747	Interventions for promoting the initiation of breastfeeding	54	Brent 1995	1995	plus	unclear	min	min	plus	unclear	min
748	Interventions for promoting the initiation of breastfeeding	54	Caulfield 1998	1998	unclear	unclear	min	unclear	min	unclear	min
749	Interventions for promoting the initiation of breastfeeding	54	Chapman 2004	2004	plus	unclear	unclear	min	plus	plus	plus
750	Interventions for promoting the initiation of breastfeeding	54	Chapman 2013	2013	plus	unclear	unclear	min	unclear	plus	unclear
751	Interventions for promoting the initiation of breastfeeding	54	Coombs 1998	1998	unclear	unclear	min	unclear	min	unclear	unclear
752	Interventions for promoting the initiation of breastfeeding	54	Edwards 2013a	2013	plus	plus	min	unclear	plus	unclear	plus
753	Interventions for promoting the initiation of breastfeeding	54	Edwards 2013b	2013	unclear	unclear	min	min	plus	unclear	unclear
754	Interventions for promoting the initiation of breastfeeding	54	Efrat 2015	2015	plus	unclear	min	min	min	unclear	min
755	Interventions for promoting the initiation of breastfeeding	54	Flax 2014	2014	plus	unclear	min	plus	plus	unclear	plus
756	Interventions for promoting the initiation of breastfeeding	54	Forster 2004	2004	plus	plus	min	unclear	plus	plus	unclear
757	Interventions for promoting the initiation of breastfeeding	54	Hill 1987	1987	unclear	unclear	min	unclear	plus	unclear	plus
758	Interventions for promoting the initiation of breastfeeding	54	Hoddinott 2009	2009	plus	plus	min	plus	plus	plus	plus
759	Interventions for promoting the initiation of breastfeeding	54	Ickovics 2007	2007	plus	plus	min	plus	min	min	min
760	Interventions for promoting the initiation of breastfeeding	54	Ickovics 2016	2016	plus	unclear	min	unclear	min	min	plus
762	Interventions for promoting the initiation of breastfeeding	54	Kellams 2016	2016	plus	plus	min	plus	min	unclear	plus
763	Interventions for promoting the initiation of breastfeeding	54	Kirkwood 2013	2013	plus	plus	min	unclear	plus	plus	plus
764	Interventions for promoting the initiation of breastfeeding	54	Lewycka 2013	2013	plus	plus	min	plus	plus	plus	unclear
765	Interventions for promoting the initiation of breastfeeding	54	Lindenberg 1990	1990	plus	unclear	unclear	plus	min	unclear	unclear
766	Interventions for promoting the initiation of breastfeeding	54	MacArthur 2009	2009	plus	plus	min	plus	plus	min	unclear
767	Interventions for promoting the initiation of breastfeeding	54	Muirhead 2006	2006	plus	unclear	min	unclear	plus	unclear	unclear
768	Interventions for promoting the initiation of breastfeeding	54	Nolan 2009	2009	plus	unclear	unclear	unclear	unclear	unclear	plus
769	Interventions for promoting the initiation of breastfeeding	54	Reeder 2014	2014	plus	unclear	min	plus	plus	min	unclear
770	Interventions for promoting the initiation of breastfeeding	54	Ryser 2004	2004	unclear	unclear	min	min	plus	unclear	min
771	Interventions for promoting the initiation of breastfeeding	54	Sandy 2009	2009	unclear	unclear	min	min	unclear	unclear	unclear
772	Interventions for promoting the initiation of breastfeeding	54	Serwint 1996	1996	plus	unclear	unclear	unclear	plus	unclear	plus
773	Interventions for promoting the initiation of breastfeeding	54	Srinivas 2015	2015	unclear	unclear	min	min	plus	unclear	plus
774	Interventions for promoting the initiation of breastfeeding	54	Wambach 2011	2011	unclear	unclear	min	unclear	unclear	unclear	min
775	Vitamin D supplementation for preventing infections in children under five years of age (Review)	55	Alonso 2011	2011	plus	plus	min	unclear	min	min	plus
776	Vitamin D supplementation for preventing infections in children under five years of age (Review)	55	Greer 1981	1981	plus	unclear	plus	plus	plus	plus	min
777	Vitamin D supplementation for preventing infections in children under five years of age (Review)	55	Greer 1989	1989	plus	unclear	plus	plus	plus	plus	min
778	Vitamin D supplementation for preventing infections in children under five years of age (Review)	55	Manaseki-Holland 2012	2012	plus	plus	plus	plus	min	plus	plus
780	School-based interventions for preventing HIV, sexually transmitted infections, and pregnancy in adolescents (Review)	57	Baird 2012	2012	plus	unclear	plus	unclear	plus	plus	plus
781	School-based interventions for preventing HIV, sexually transmitted infections, and pregnancy in adolescents (Review)	57	Cabezon 2005	2005	min	min	unclear	unclear	unclear	min	min
782	School-based interventions for preventing HIV, sexually transmitted infections, and pregnancy in adolescents (Review)	57	Cowan 2010	2010	unclear	unclear	unclear	unclear	min	plus	min
783	School-based interventions for preventing HIV, sexually transmitted infections, and pregnancy in adolescents (Review)	57	Duflo 2015	2015	plus	unclear	unclear	unclear	plus	plus	plus
784	School-based interventions for preventing HIV, sexually transmitted infections, and pregnancy in adolescents (Review)	57	Henderson 2007	2007	unclear	unclear	unclear	unclear	plus	plus	plus
785	School-based interventions for preventing HIV, sexually transmitted infections, and pregnancy in adolescents (Review)	57	Jemmott 2015	2015	unclear	plus	unclear	unclear	plus	min	unclear
786	School-based interventions for preventing HIV, sexually transmitted infections, and pregnancy in adolescents (Review)	57	Ross 2007	2007	plus	plus	unclear	unclear	plus	plus	plus
787	School-based interventions for preventing HIV, sexually transmitted infections, and pregnancy in adolescents (Review)	57	Stephenson 2008	2008	plus	unclear	unclear	plus	unclear	plus	plus
789	Exhaled nitric oxide levels to guide treatment for children with asthma (Review)	59	de Jongste 2008	2008	unclear	unclear	min	min	plus	unclear	min
790	Exhaled nitric oxide levels to guide treatment for children with asthma (Review)	59	Fritsch 2006	2006	unclear	unclear	unclear	unclear	min	min	min
791	Exhaled nitric oxide levels to guide treatment for children with asthma (Review)	59	Peirsman 2014	2014	unclear	plus	plus	unclear	plus	plus	unclear
792	Exhaled nitric oxide levels to guide treatment for children with asthma (Review)	59	Petsky 2015	2015	plus	plus	plus	plus	plus	min	plus
793	Exhaled nitric oxide levels to guide treatment for children with asthma (Review)	59	Pijnenburg 2005	2005	unclear	unclear	plus	plus	min	unclear	unclear
794	Exhaled nitric oxide levels to guide treatment for children with asthma (Review)	59	Pike 2013	2013	plus	plus	plus	plus	min	unclear	min
795	Exhaled nitric oxide levels to guide treatment for children with asthma (Review)	59	Szefler 2008	2008	plus	plus	plus	plus	plus	min	unclear
796	Exhaled nitric oxide levels to guide treatment for children with asthma (Review)	59	Verini 2010	2010	unclear	unclear	min	min	unclear	min	unclear
797	Exhaled nitric oxide levels to guide treatment for children with asthma (Review)	59	Voorend-van Bergen 2015	2015	plus	unclear	min	plus	plus	plus	unclear
798	Topical antibiotics for preventing surgical site infection in wounds healing by primary intention (Review)	60	Caro 1967	1967	min	min	unclear	unclear	unclear	unclear	plus
799	Topical antibiotics for preventing surgical site infection in wounds healing by primary intention (Review)	60	Dire 1995	1995	unclear	unclear	plus	plus	unclear	unclear	plus
800	Topical antibiotics for preventing surgical site infection in wounds healing by primary intention (Review)	60	Dixon 2006	2006	plus	min	min	unclear	plus	unclear	unclear
801	Topical antibiotics for preventing surgical site infection in wounds healing by primary intention (Review)	60	Gilmore 1973a	1973	unclear	min	plus	plus	unclear	unclear	unclear
802	Topical antibiotics for preventing surgical site infection in wounds healing by primary intention (Review)	60	Gough 1990a	1990	min	min	min	min	plus	unclear	plus
803	Topical antibiotics for preventing surgical site infection in wounds healing by primary intention (Review)	60	Gough 1990b	1990	min	min	min	min	plus	unclear	plus
804	Topical antibiotics for preventing surgical site infection in wounds healing by primary intention (Review)	60	Heal 2009	2009	plus	plus	plus	plus	unclear	unclear	plus
805	Topical antibiotics for preventing surgical site infection in wounds healing by primary intention (Review)	60	Hood 2004	2004	unclear	unclear	plus	plus	min	unclear	unclear
806	Topical antibiotics for preventing surgical site infection in wounds healing by primary intention (Review)	60	Iselin 1990	1990	min	min	min	unclear	min	unclear	plus
807	Topical antibiotics for preventing surgical site infection in wounds healing by primary intention (Review)	60	Kamath 2005	2005	unclear	plus	unclear	plus	unclear	unclear	plus
808	Topical antibiotics for preventing surgical site infection in wounds healing by primary intention (Review)	60	Khalighi 2014	2014	unclear	unclear	unclear	unclear	plus	unclear	plus
809	Topical antibiotics for preventing surgical site infection in wounds healing by primary intention (Review)	60	Neri 2008	2008	unclear	unclear	min	min	plus	unclear	plus
810	Topical antibiotics for preventing surgical site infection in wounds healing by primary intention (Review)	60	Pradhan 2009	2009	unclear	unclear	unclear	unclear	plus	unclear	plus
811	Topical antibiotics for preventing surgical site infection in wounds healing by primary intention (Review)	60	Smack 1996	1996	plus	plus	plus	plus	unclear	unclear	plus
812	Monotherapy treatment of epilepsy in pregnancy: congenital malformation outcomes in the child (Review)	61	Al Bunyan 1999	1999	unclear	unclear	min	99999	plus	plus	min
813	Monotherapy treatment of epilepsy in pregnancy: congenital malformation outcomes in the child (Review)	61	Arulmozhi 2006	2006	min	min	unclear	99999	plus	unclear	min
815	Monotherapy treatment of epilepsy in pregnancy: congenital malformation outcomes in the child (Review)	61	Bag 1989	1989	min	min	unclear	99999	plus	unclear	min
816	Monotherapy treatment of epilepsy in pregnancy: congenital malformation outcomes in the child (Review)	61	Barqawi 2005	2005	unclear	unclear	unclear	99999	plus	min	min
817	Monotherapy treatment of epilepsy in pregnancy: congenital malformation outcomes in the child (Review)	61	Bozhinova 2009	2009	min	min	unclear	99999	min	unclear	min
818	Monotherapy treatment of epilepsy in pregnancy: congenital malformation outcomes in the child (Review)	61	Canger 1999	1999	min	min	unclear	99999	plus	plus	plus
819	Monotherapy treatment of epilepsy in pregnancy: congenital malformation outcomes in the child (Review)	61	Cassina 2013	2013	min	min	min	99999	plus	plus	min
820	Monotherapy treatment of epilepsy in pregnancy: congenital malformation outcomes in the child (Review)	61	D'Souza 1990	1990	min	min	plus	99999	plus	plus	min
821	Monotherapy treatment of epilepsy in pregnancy: congenital malformation outcomes in the child (Review)	61	Delmis 1991	1991	min	min	unclear	99999	plus	unclear	min
822	Monotherapy treatment of epilepsy in pregnancy: congenital malformation outcomes in the child (Review)	61	Diaz-Romero 1990	1990	min	min	unclear	99999	min	plus	min
823	Monotherapy treatment of epilepsy in pregnancy: congenital malformation outcomes in the child (Review)	61	Dravet 1992	1992	min	min	unclear	99999	plus	plus	min
824	Monotherapy treatment of epilepsy in pregnancy: congenital malformation outcomes in the child (Review)	61	Eroglu 2008	2008	min	min	unclear	99999	plus	plus	min
826	Monotherapy treatment of epilepsy in pregnancy: congenital malformation outcomes in the child (Review)	61	Fairgrieve 2000	2000	unclear	unclear	unclear	99999	plus	unclear	min
827	Monotherapy treatment of epilepsy in pregnancy: congenital malformation outcomes in the child (Review)	61	Froscher 1991	1991	min	min	unclear	99999	plus	unclear	min
828	Monotherapy treatment of epilepsy in pregnancy: congenital malformation outcomes in the child (Review)	61	Fujji 2013	2013	min	min	min	99999	unclear	plus	min
829	Monotherapy treatment of epilepsy in pregnancy: congenital malformation outcomes in the child (Review)	61	Gaily 1988	1988	min	min	plus	99999	plus	plus	min
830	Monotherapy treatment of epilepsy in pregnancy: congenital malformation outcomes in the child (Review)	61	Garza-Morales 1996	1996	min	min	unclear	99999	min	unclear	min
831	Monotherapy treatment of epilepsy in pregnancy: congenital malformation outcomes in the child (Review)	61	Goujard 1974	1974	min	min	unclear	99999	unclear	unclear	min
832	Monotherapy treatment of epilepsy in pregnancy: congenital malformation outcomes in the child (Review)	61	Hill 1974	1974	min	min	plus	99999	plus	plus	min
834	Monotherapy treatment of epilepsy in pregnancy: congenital malformation outcomes in the child (Review)	61	Jones 1989	1989	min	min	plus	99999	min	plus	min
835	Monotherapy treatment of epilepsy in pregnancy: congenital malformation outcomes in the child (Review)	61	Kaaja 2003	2003	min	min	unclear	99999	plus	plus	min
836	Monotherapy treatment of epilepsy in pregnancy: congenital malformation outcomes in the child (Review)	61	Kaneko 1999	1999	min	min	unclear	99999	plus	plus	min
837	Monotherapy treatment of epilepsy in pregnancy: congenital malformation outcomes in the child (Review)	61	Kelly 1984	1984	min	min	unclear	99999	plus	plus	min
839	Monotherapy treatment of epilepsy in pregnancy: congenital malformation outcomes in the child (Review)	61	Koch 1992	1992	min	min	min	99999	unclear	plus	min
840	Monotherapy treatment of epilepsy in pregnancy: congenital malformation outcomes in the child (Review)	61	Laskowska 2002	2002	min	min	unclear	99999	min	unclear	min
841	Monotherapy treatment of epilepsy in pregnancy: congenital malformation outcomes in the child (Review)	61	Lindhout 1992	1992	min	min	unclear	99999	plus	plus	min
842	Monotherapy treatment of epilepsy in pregnancy: congenital malformation outcomes in the child (Review)	61	Martinez Ferri 2009	2009	min	min	unclear	99999	plus	plus	min
843	Monotherapy treatment of epilepsy in pregnancy: congenital malformation outcomes in the child (Review)	61	Mawer 2010	2010	min	min	min	99999	plus	plus	min
844	Monotherapy treatment of epilepsy in pregnancy: congenital malformation outcomes in the child (Review)	61	Meador 2006	2006	min	min	plus	99999	plus	plus	min
845	Monotherapy treatment of epilepsy in pregnancy: congenital malformation outcomes in the child (Review)	61	Meischenguiser 2004	2004	min	min	unclear	99999	plus	plus	min
849	Monotherapy treatment of epilepsy in pregnancy: congenital malformation outcomes in the child (Review)	61	Omtzigt 1992	1992	min	min	min	99999	unclear	plus	plus
850	Monotherapy treatment of epilepsy in pregnancy: congenital malformation outcomes in the child (Review)	61	Pardi 1982	1982	min	min	unclear	99999	plus	unclear	min
851	Monotherapy treatment of epilepsy in pregnancy: congenital malformation outcomes in the child (Review)	61	Richmond 2004	2004	min	min	unclear	99999	plus	plus	min
852	Monotherapy treatment of epilepsy in pregnancy: congenital malformation outcomes in the child (Review)	61	Sabers 2004	2004	min	min	unclear	99999	plus	plus	min
853	Monotherapy treatment of epilepsy in pregnancy: congenital malformation outcomes in the child (Review)	61	Samren 1997	1997	min	unclear	min	99999	unclear	unclear	min
854	Monotherapy treatment of epilepsy in pregnancy: congenital malformation outcomes in the child (Review)	61	Shapiro 1976	1976	min	min	unclear	99999	min	unclear	min
855	Monotherapy treatment of epilepsy in pregnancy: congenital malformation outcomes in the child (Review)	61	Steegers-Theunissen 1994	1994	min	min	unclear	99999	unclear	plus	min
856	Monotherapy treatment of epilepsy in pregnancy: congenital malformation outcomes in the child (Review)	61	Tanganelli 1992	1992	min	min	unclear	99999	unclear	unclear	min
857	Monotherapy treatment of epilepsy in pregnancy: congenital malformation outcomes in the child (Review)	61	Torres 1995	1995	min	min	unclear	99999	plus	unclear	min
859	Monotherapy treatment of epilepsy in pregnancy: congenital malformation outcomes in the child (Review)	61	Waters 1994	1994	min	min	unclear	99999	plus	unclear	min
860	Monotherapy treatment of epilepsy in pregnancy: congenital malformation outcomes in the child (Review)	61	Wide 2000	2000	min	min	plus	99999	plus	plus	min
861	Monotherapy treatment of epilepsy in pregnancy: congenital malformation outcomes in the child (Review)	61	Yerby 1992	1992	min	min	plus	99999	plus	plus	min
862	Infant position in neonates receivingmechanical ventilation (Review)	62	Aly 2008	2008	unclear	unclear	99999	plus	min	unclear	unclear
863	Infant position in neonates receivingmechanical ventilation (Review)	62	Aly 2015	2015	plus	plus	99999	plus	plus	unclear	unclear
864	Infant position in neonates receivingmechanical ventilation (Review)	62	Antunes 2003	2003	plus	unclear	99999	min	min	unclear	plus
865	Infant position in neonates receivingmechanical ventilation (Review)	62	Bjornson 1992	1992	unclear	unclear	99999	min	min	unclear	min
866	Infant position in neonates receivingmechanical ventilation (Review)	62	Bozynski 1988	1988	unclear	unclear	99999	min	plus	unclear	plus
867	Infant position in neonates receivingmechanical ventilation (Review)	62	Brunherotti 2013	2013	plus	plus	99999	min	unclear	unclear	plus
868	Infant position in neonates receivingmechanical ventilation (Review)	62	Chang 2002	2002	plus	plus	99999	min	min	unclear	plus
869	Infant position in neonates receivingmechanical ventilation (Review)	62	Crane 1990	1990	unclear	unclear	99999	min	unclear	unclear	min
870	Infant position in neonates receivingmechanical ventilation (Review)	62	Fox 1990	1990	plus	plus	99999	min	plus	unclear	plus
871	Infant position in neonates receivingmechanical ventilation (Review)	62	Gouna 2013	2013	unclear	unclear	99999	min	plus	unclear	plus
872	Infant position in neonates receivingmechanical ventilation (Review)	62	Heaf 1983	1983	unclear	unclear	99999	min	plus	unclear	min
873	Infant position in neonates receivingmechanical ventilation (Review)	62	Hough 2012	2012	plus	plus	99999	min	plus	unclear	min
874	Infant position in neonates receivingmechanical ventilation (Review)	62	Hough 2013	2013	plus	plus	99999	plus	plus	unclear	min
875	Infant position in neonates receivingmechanical ventilation (Review)	62	Jalali 2012	2012	plus	plus	99999	min	unclear	unclear	plus
876	Infant position in neonates receivingmechanical ventilation (Review)	62	Mendoza 1991	1991	unclear	unclear	99999	min	unclear	unclear	plus
877	Infant position in neonates receivingmechanical ventilation (Review)	62	Mizuno 1995	1995	unclear	unclear	99999	min	plus	unclear	min
878	Infant position in neonates receivingmechanical ventilation (Review)	62	Mizuno 1999	1999	unclear	unclear	99999	min	plus	unclear	min
879	Infant position in neonates receivingmechanical ventilation (Review)	62	Schiessel 1993	1993	unclear	unclear	99999	min	plus	unclear	plus
880	Infant position in neonates receivingmechanical ventilation (Review)	62	Wu 2015	2015	unclear	unclear	99999	plus	unclear	unclear	plus
881	Integrated versus non-integrated orbital implants for treating anophthalmic sockets (Review)	63	Colen 2000	2000	unclear	plus	plus	plus	plus	plus	unclear
882	Integrated versus non-integrated orbital implants for treating anophthalmic sockets (Review)	63	Shome 2010	2010	unclear	unclear	unclear	plus	unclear	plus	plus
883	Integrated versus non-integrated orbital implants for treating anophthalmic sockets (Review)	63	Tari 2009	2009	min	unclear	unclear	unclear	plus	plus	plus
885	Interventions for chronic kidney disease-associated restless legs syndrome (Review)	65	Giannaki 2013	2013	unclear	unclear	min	min	plus	plus	plus
886	Interventions for chronic kidney disease-associated restless legs syndrome (Review)	65	Giannaki 2013a	2013	plus	plus	unclear	unclear	plus	plus	unclear
887	Interventions for chronic kidney disease-associated restless legs syndrome (Review)	65	Micozkadioglu 2004	2004	unclear	unclear	min	min	plus	min	plus
888	Interventions for chronic kidney disease-associated restless legs syndrome (Review)	65	Mortazavi 2013	2013	unclear	unclear	min	min	plus	plus	unclear
889	Interventions for chronic kidney disease-associated restless legs syndrome (Review)	65	Pellecchia 2004	2004	plus	unclear	min	min	plus	plus	unclear
890	Interventions for chronic kidney disease-associated restless legs syndrome (Review)	65	Sagheb 2012	2012	plus	plus	plus	plus	plus	plus	plus
891	Interventions for chronic kidney disease-associated restless legs syndrome (Review)	65	Soland 2004	2004	unclear	unclear	plus	plus	plus	plus	unclear
892	Interventions for chronic kidney disease-associated restless legs syndrome (Review)	65	Thorp 2001	2001	unclear	unclear	plus	plus	plus	unclear	min
893	Interventions for chronic kidney disease-associated restless legs syndrome (Review)	65	Trenkwalder 1995	1995	unclear	plus	plus	plus	plus	plus	unclear
894	Fluid therapy for acute bacterialmeningitis (Review)	66	Duke 2002	2002	plus	plus	min	plus	plus	plus	plus
895	Fluid therapy for acute bacterialmeningitis (Review)	66	Powell 1990	1990	unclear	plus	min	plus	min	min	min
896	Fluid therapy for acute bacterialmeningitis (Review)	66	Singhi 1995	1995	unclear	unclear	min	plus	plus	min	min
898	Aspirin for in vitro fertilisation (Review)	68	Bordes 2003	2003	unclear	min	unclear	99999	min	unclear	unclear
899	Aspirin for in vitro fertilisation (Review)	68	Check 1998	1998	unclear	min	unclear	99999	min	unclear	unclear
900	Aspirin for in vitro fertilisation (Review)	68	Dirckx 2009	2009	plus	plus	plus	99999	plus	plus	unclear
901	Aspirin for in vitro fertilisation (Review)	68	Duvan 2006	2006	plus	unclear	plus	99999	min	unclear	unclear
902	Aspirin for in vitro fertilisation (Review)	68	Haapsamo 2010	2010	plus	plus	plus	99999	plus	plus	min
903	Aspirin for in vitro fertilisation (Review)	68	Hung Lok 2004	2004	plus	unclear	plus	99999	min	unclear	unclear
904	Aspirin for in vitro fertilisation (Review)	68	Lambers 2009a	2009	plus	plus	plus	99999	min	plus	plus
905	Aspirin for in vitro fertilisation (Review)	68	Lentini 2003	2003	unclear	min	unclear	99999	min	unclear	unclear
906	Aspirin for in vitro fertilisation (Review)	68	Moini 2007	2007	plus	min	unclear	99999	min	unclear	unclear
907	Aspirin for in vitro fertilisation (Review)	68	Pakilla 2005	2005	unclear	unclear	plus	99999	plus	plus	unclear
908	Aspirin for in vitro fertilisation (Review)	68	Rubinstein 1997-1999	1999	plus	plus	plus	99999	min	unclear	unclear
909	Aspirin for in vitro fertilisation (Review)	68	Urman 2000	2000	plus	unclear	plus	99999	min	unclear	unclear
910	Aspirin for in vitro fertilisation (Review)	68	Van Dooren 2004	2004	unclear	min	plus	99999	min	unclear	unclear
912	Antifibrinolytic therapy to reduce haemoptysis from any cause (Review)	70	Ruiz 1994	1994	plus	plus	99999	plus	min	unclear	min
913	Antifibrinolytic therapy to reduce haemoptysis from any cause (Review)	70	Tscheikuna 2002	2002	unclear	unclear	99999	unclear	min	unclear	99999
914	Treatment of epilepsy for people with Alzheimer’s disease (Review)	71	Cumbo 2010	2010	unclear	unclear	unclear	unclear	plus	plus	min
915	Six-month therapy for abdominal tuberculosis (Review)	72	Makharia 2015a	2015	plus	plus	plus	plus	unclear	plus	plus
916	Six-month therapy for abdominal tuberculosis (Review)	72	Park 2009	2009	plus	unclear	plus	plus	unclear	plus	plus
917	Six-month therapy for abdominal tuberculosis (Review)	72	Tony 2008	2008	plus	unclear	plus	plus	unclear	plus	unclear
918	Surgical options for lumbar spinal stenosis (Review)	73	Azzazi 2010	2010	unclear	unclear	unclear	unclear	unclear	min	unclear
919	Surgical options for lumbar spinal stenosis (Review)	73	Bridwell 1993	1993	min	unclear	unclear	unclear	plus	min	unclear
920	Surgical options for lumbar spinal stenosis (Review)	73	Cavusoglu 2007	2007	plus	plus	unclear	plus	plus	plus	unclear
921	Surgical options for lumbar spinal stenosis (Review)	73	Celik 2010	2010	unclear	plus	plus	plus	plus	plus	unclear
922	Surgical options for lumbar spinal stenosis (Review)	73	Cho 2007	2007	unclear	unclear	unclear	unclear	unclear	plus	unclear
923	Surgical options for lumbar spinal stenosis (Review)	73	Davis 2013	2013	plus	plus	plus	plus	plus	plus	unclear
924	Surgical options for lumbar spinal stenosis (Review)	73	Forsth 2016	2016	plus	unclear	unclear	unclear	plus	plus	plus
925	Surgical options for lumbar spinal stenosis (Review)	73	Ghogawala 2016	2016	unclear	unclear	unclear	plus	plus	plus	plus
926	Surgical options for lumbar spinal stenosis (Review)	73	Grob 1995	1995	unclear	unclear	unclear	unclear	plus	plus	plus
927	Surgical options for lumbar spinal stenosis (Review)	73	Gurelik 2012	2012	unclear	unclear	min	unclear	plus	plus	unclear
928	Surgical options for lumbar spinal stenosis (Review)	73	Hallett 2007	2007	unclear	plus	unclear	min	plus	plus	unclear
929	Surgical options for lumbar spinal stenosis (Review)	73	Komp 2015	2015	unclear	plus	min	plus	plus	plus	plus
930	Surgical options for lumbar spinal stenosis (Review)	73	Liu 2013	2013	unclear	unclear	unclear	unclear	plus	plus	plus
931	Surgical options for lumbar spinal stenosis (Review)	73	Lonne 2015	2015	plus	unclear	unclear	unclear	plus	plus	plus
932	Surgical options for lumbar spinal stenosis (Review)	73	Mobbs 2014	2014	min	unclear	unclear	plus	unclear	plus	plus
933	Surgical options for lumbar spinal stenosis (Review)	73	Moojen 2013	2013	plus	plus	plus	plus	plus	plus	plus
934	Surgical options for lumbar spinal stenosis (Review)	73	Postacchini 1993	1993	min	unclear	unclear	plus	unclear	plus	unclear
935	Surgical options for lumbar spinal stenosis (Review)	73	Rajasekaran 2013	2013	plus	unclear	unclear	plus	plus	plus	unclear
936	Surgical options for lumbar spinal stenosis (Review)	73	Ruetten 2009	2009	unclear	unclear	min	plus	plus	plus	plus
937	Surgical options for lumbar spinal stenosis (Review)	73	Stromqvist 2013	2013	unclear	unclear	unclear	unclear	plus	plus	plus
938	Surgical options for lumbar spinal stenosis (Review)	73	Thome 2005	2005	plus	unclear	unclear	unclear	plus	plus	unclear
939	Surgical options for lumbar spinal stenosis (Review)	73	Usman 2013	2013	unclear	unclear	unclear	plus	plus	min	unclear
940	Surgical options for lumbar spinal stenosis (Review)	73	Watanabe 2011	2011	unclear	unclear	unclear	unclear	unclear	plus	unclear
941	Surgical options for lumbar spinal stenosis (Review)	73	Yagi 2009	2009	min	unclear	unclear	unclear	unclear	plus	plus
942	Prophylactic non-steroidal anti-inflammatory drugs for the prevention ofmacular oedema after cataract surgery (Review)	74	Almeida 2008	2008	unclear	min	min	min	unclear	plus	99999
943	Prophylactic non-steroidal anti-inflammatory drugs for the prevention ofmacular oedema after cataract surgery (Review)	74	Almeida 2012	2012	unclear	unclear	plus	plus	unclear	unclear	99999
944	Prophylactic non-steroidal anti-inflammatory drugs for the prevention ofmacular oedema after cataract surgery (Review)	74	Asano 2008	2008	unclear	plus	plus	plus	min	min	99999
945	Prophylactic non-steroidal anti-inflammatory drugs for the prevention ofmacular oedema after cataract surgery (Review)	74	Brown 1996	1996	unclear	unclear	min	unclear	unclear	unclear	99999
946	Prophylactic non-steroidal anti-inflammatory drugs for the prevention ofmacular oedema after cataract surgery (Review)	74	Cervantes-Coste 2009	2009	unclear	unclear	unclear	min	plus	unclear	99999
947	Prophylactic non-steroidal anti-inflammatory drugs for the prevention ofmacular oedema after cataract surgery (Review)	74	Chatziralli 2011	2011	unclear	unclear	plus	min	plus	unclear	99999
948	Prophylactic non-steroidal anti-inflammatory drugs for the prevention ofmacular oedema after cataract surgery (Review)	74	Donnenfeld 2006	2006	plus	unclear	unclear	unclear	unclear	unclear	99999
949	Prophylactic non-steroidal anti-inflammatory drugs for the prevention ofmacular oedema after cataract surgery (Review)	74	Elsawy 2013	2013	unclear	unclear	min	min	unclear	unclear	99999
950	Prophylactic non-steroidal anti-inflammatory drugs for the prevention ofmacular oedema after cataract surgery (Review)	74	Endo 2010	2010	unclear	unclear	min	min	min	unclear	99999
951	Prophylactic non-steroidal anti-inflammatory drugs for the prevention ofmacular oedema after cataract surgery (Review)	74	Italian diclofenac study group 1997	1997	unclear	unclear	unclear	plus	plus	unclear	99999
952	Prophylactic non-steroidal anti-inflammatory drugs for the prevention ofmacular oedema after cataract surgery (Review)	74	Jung 2015	2015	unclear	unclear	min	min	unclear	unclear	99999
953	Prophylactic non-steroidal anti-inflammatory drugs for the prevention ofmacular oedema after cataract surgery (Review)	74	Kraff 1982	1982	plus	unclear	plus	plus	unclear	unclear	99999
954	Prophylactic non-steroidal anti-inflammatory drugs for the prevention ofmacular oedema after cataract surgery (Review)	74	Li 2011	2011	unclear	unclear	min	min	unclear	unclear	99999
955	Prophylactic non-steroidal anti-inflammatory drugs for the prevention ofmacular oedema after cataract surgery (Review)	74	Mathys 2010	2010	plus	unclear	min	plus	plus	plus	99999
956	Prophylactic non-steroidal anti-inflammatory drugs for the prevention ofmacular oedema after cataract surgery (Review)	74	Miyake 2011	2011	unclear	unclear	unclear	unclear	plus	unclear	99999
957	Prophylactic non-steroidal anti-inflammatory drugs for the prevention ofmacular oedema after cataract surgery (Review)	74	Miyanaga 2009	2009	unclear	unclear	min	min	unclear	unclear	99999
958	Prophylactic non-steroidal anti-inflammatory drugs for the prevention ofmacular oedema after cataract surgery (Review)	74	Moschos 2012	2012	plus	unclear	min	min	unclear	unclear	99999
959	Prophylactic non-steroidal anti-inflammatory drugs for the prevention ofmacular oedema after cataract surgery (Review)	74	Quentin 1989	1989	unclear	unclear	unclear	unclear	unclear	unclear	99999
960	Prophylactic non-steroidal anti-inflammatory drugs for the prevention ofmacular oedema after cataract surgery (Review)	74	Rossetti 1996	1996	plus	unclear	unclear	unclear	plus	unclear	99999
961	Prophylactic non-steroidal anti-inflammatory drugs for the prevention ofmacular oedema after cataract surgery (Review)	74	Singh 2012	2012	unclear	unclear	plus	plus	plus	plus	99999
962	Prophylactic non-steroidal anti-inflammatory drugs for the prevention ofmacular oedema after cataract surgery (Review)	74	Solomon 1995	1995	unclear	unclear	unclear	unclear	unclear	min	99999
963	Prophylactic non-steroidal anti-inflammatory drugs for the prevention ofmacular oedema after cataract surgery (Review)	74	Tauber 2006	2006	unclear	unclear	min	min	unclear	min	99999
964	Prophylactic non-steroidal anti-inflammatory drugs for the prevention ofmacular oedema after cataract surgery (Review)	74	Ticly 2014	2014	unclear	unclear	plus	plus	plus	unclear	99999
965	Prophylactic non-steroidal anti-inflammatory drugs for the prevention ofmacular oedema after cataract surgery (Review)	74	Tunc 1999	1999	unclear	unclear	min	unclear	unclear	unclear	99999
966	Prophylactic non-steroidal anti-inflammatory drugs for the prevention ofmacular oedema after cataract surgery (Review)	74	Tzelikis 2015	2015	plus	plus	plus	plus	unclear	unclear	99999
967	Prophylactic non-steroidal anti-inflammatory drugs for the prevention ofmacular oedema after cataract surgery (Review)	74	Umer-Bloch 1983	1983	unclear	unclear	plus	plus	min	unclear	99999
968	Prophylactic non-steroidal anti-inflammatory drugs for the prevention ofmacular oedema after cataract surgery (Review)	74	Wang 2013	2013	plus	min	min	min	unclear	unclear	99999
969	Prophylactic non-steroidal anti-inflammatory drugs for the prevention ofmacular oedema after cataract surgery (Review)	74	Wittpenn 2008	2008	plus	plus	min	plus	min	unclear	99999
970	Prophylactic non-steroidal anti-inflammatory drugs for the prevention ofmacular oedema after cataract surgery (Review)	74	Yannuzzi 1981	1981	unclear	min	plus	unclear	min	unclear	99999
971	Prophylactic non-steroidal anti-inflammatory drugs for the prevention ofmacular oedema after cataract surgery (Review)	74	Yavas 2007	2007	unclear	unclear	min	unclear	unclear	unclear	99999
972	Prophylactic non-steroidal anti-inflammatory drugs for the prevention ofmacular oedema after cataract surgery (Review)	74	Yung 2007	2007	unclear	unclear	unclear	unclear	unclear	unclear	99999
973	Prophylactic non-steroidal anti-inflammatory drugs for the prevention ofmacular oedema after cataract surgery (Review)	74	Zaczek 2014	2014	unclear	plus	plus	plus	plus	unclear	99999
974	Prophylactic non-steroidal anti-inflammatory drugs for the prevention ofmacular oedema after cataract surgery (Review)	74	Zhang 2008	2008	unclear	unclear	min	min	plus	unclear	99999
975	Antihypertensive withdrawal for the prevention of cognitive decline (Review)	75	Bath 2015	2015	plus	plus	min	plus	plus	plus	plus
976	Antihypertensive withdrawal for the prevention of cognitive decline (Review)	75	Moonen 2015	2015	plus	plus	min	plus	plus	plus	plus
977	Biologic or tofacitinibmonotherapy for rheumatoid arthritis in people with traditional disease-modifying anti-rheumatic drug (DMARD) failure: a Cochrane Systematic Review and networkmeta-analysis (NMA) (Review)	76	Boyle 2015	2015	unclear	unclear	plus	unclear	plus	unclear	plus
978	Biologic or tofacitinibmonotherapy for rheumatoid arthritis in people with traditional disease-modifying anti-rheumatic drug (DMARD) failure: a Cochrane Systematic Review and networkmeta-analysis (NMA) (Review)	76	Bresnihan 1998	1998	unclear	unclear	plus	plus	min	unclear	plus
979	Biologic or tofacitinibmonotherapy for rheumatoid arthritis in people with traditional disease-modifying anti-rheumatic drug (DMARD) failure: a Cochrane Systematic Review and networkmeta-analysis (NMA) (Review)	76	Burmester 2013	2013	plus	plus	unclear	unclear	min	unclear	plus
980	Biologic or tofacitinibmonotherapy for rheumatoid arthritis in people with traditional disease-modifying anti-rheumatic drug (DMARD) failure: a Cochrane Systematic Review and networkmeta-analysis (NMA) (Review)	76	Combe 2009	2009	unclear	unclear	unclear	unclear	min	plus	min
981	Biologic or tofacitinibmonotherapy for rheumatoid arthritis in people with traditional disease-modifying anti-rheumatic drug (DMARD) failure: a Cochrane Systematic Review and networkmeta-analysis (NMA) (Review)	76	Coombs 2009	2009	unclear	unclear	unclear	unclear	unclear	unclear	unclear
982	Biologic or tofacitinibmonotherapy for rheumatoid arthritis in people with traditional disease-modifying anti-rheumatic drug (DMARD) failure: a Cochrane Systematic Review and networkmeta-analysis (NMA) (Review)	76	Dougados 2013	2013	plus	unclear	plus	plus	min	unclear	plus
983	Biologic or tofacitinibmonotherapy for rheumatoid arthritis in people with traditional disease-modifying anti-rheumatic drug (DMARD) failure: a Cochrane Systematic Review and networkmeta-analysis (NMA) (Review)	76	Doyle 2013	2013	unclear	unclear	min	min	unclear	unclear	unclear
984	Biologic or tofacitinibmonotherapy for rheumatoid arthritis in people with traditional disease-modifying anti-rheumatic drug (DMARD) failure: a Cochrane Systematic Review and networkmeta-analysis (NMA) (Review)	76	Edwards 2004	2004	unclear	unclear	plus	plus	plus	unclear	plus
985	Biologic or tofacitinibmonotherapy for rheumatoid arthritis in people with traditional disease-modifying anti-rheumatic drug (DMARD) failure: a Cochrane Systematic Review and networkmeta-analysis (NMA) (Review)	76	Flesichmann 2012 (aug)	2012	plus	plus	unclear	unclear	plus	unclear	plus
986	Biologic or tofacitinibmonotherapy for rheumatoid arthritis in people with traditional disease-modifying anti-rheumatic drug (DMARD) failure: a Cochrane Systematic Review and networkmeta-analysis (NMA) (Review)	76	Flesichmann 2012 (march)	2012	unclear	unclear	unclear	plus	plus	unclear	plus
987	Biologic or tofacitinibmonotherapy for rheumatoid arthritis in people with traditional disease-modifying anti-rheumatic drug (DMARD) failure: a Cochrane Systematic Review and networkmeta-analysis (NMA) (Review)	76	Gabay 2013	2013	plus	plus	unclear	unclear	min	unclear	plus
988	Biologic or tofacitinibmonotherapy for rheumatoid arthritis in people with traditional disease-modifying anti-rheumatic drug (DMARD) failure: a Cochrane Systematic Review and networkmeta-analysis (NMA) (Review)	76	Genovese 2002	2002	unclear	unclear	plus	plus	min	unclear	plus
989	Biologic or tofacitinibmonotherapy for rheumatoid arthritis in people with traditional disease-modifying anti-rheumatic drug (DMARD) failure: a Cochrane Systematic Review and networkmeta-analysis (NMA) (Review)	76	Hobbs 2015	2015	plus	plus	plus	plus	plus	unclear	min
990	Biologic or tofacitinibmonotherapy for rheumatoid arthritis in people with traditional disease-modifying anti-rheumatic drug (DMARD) failure: a Cochrane Systematic Review and networkmeta-analysis (NMA) (Review)	76	Huizinga 2015	2012	unclear	unclear	plus	plus	plus	unclear	plus
991	Biologic or tofacitinibmonotherapy for rheumatoid arthritis in people with traditional disease-modifying anti-rheumatic drug (DMARD) failure: a Cochrane Systematic Review and networkmeta-analysis (NMA) (Review)	76	Jobanputra 2012	2012	plus	plus	min	min	min	unclear	min
992	Biologic or tofacitinibmonotherapy for rheumatoid arthritis in people with traditional disease-modifying anti-rheumatic drug (DMARD) failure: a Cochrane Systematic Review and networkmeta-analysis (NMA) (Review)	76	Johnsen 2006	2006	unclear	unclear	unclear	unclear	min	unclear	plus
993	Biologic or tofacitinibmonotherapy for rheumatoid arthritis in people with traditional disease-modifying anti-rheumatic drug (DMARD) failure: a Cochrane Systematic Review and networkmeta-analysis (NMA) (Review)	76	Jones 2010	2010	unclear	unclear	unclear	unclear	min	unclear	plus
994	Biologic or tofacitinibmonotherapy for rheumatoid arthritis in people with traditional disease-modifying anti-rheumatic drug (DMARD) failure: a Cochrane Systematic Review and networkmeta-analysis (NMA) (Review)	76	Kameda 2010	2010	plus	unclear	min	min	min	unclear	plus
995	Biologic or tofacitinibmonotherapy for rheumatoid arthritis in people with traditional disease-modifying anti-rheumatic drug (DMARD) failure: a Cochrane Systematic Review and networkmeta-analysis (NMA) (Review)	76	Keystone 2009	2009	plus	plus	plus	plus	min	plus	plus
996	Biologic or tofacitinibmonotherapy for rheumatoid arthritis in people with traditional disease-modifying anti-rheumatic drug (DMARD) failure: a Cochrane Systematic Review and networkmeta-analysis (NMA) (Review)	76	Kremer 2009	2009	unclear	unclear	unclear	unclear	plus	unclear	plus
997	Biologic or tofacitinibmonotherapy for rheumatoid arthritis in people with traditional disease-modifying anti-rheumatic drug (DMARD) failure: a Cochrane Systematic Review and networkmeta-analysis (NMA) (Review)	76	Kremer 2010	2010	plus	plus	unclear	plus	min	unclear	plus
998	Biologic or tofacitinibmonotherapy for rheumatoid arthritis in people with traditional disease-modifying anti-rheumatic drug (DMARD) failure: a Cochrane Systematic Review and networkmeta-analysis (NMA) (Review)	76	Kremer 2013	2013	unclear	unclear	unclear	unclear	plus	unclear	min
999	Biologic or tofacitinibmonotherapy for rheumatoid arthritis in people with traditional disease-modifying anti-rheumatic drug (DMARD) failure: a Cochrane Systematic Review and networkmeta-analysis (NMA) (Review)	76	Maclsaac 2014	2014	unclear	unclear	plus	plus	plus	unclear	plus
1000	Biologic or tofacitinibmonotherapy for rheumatoid arthritis in people with traditional disease-modifying anti-rheumatic drug (DMARD) failure: a Cochrane Systematic Review and networkmeta-analysis (NMA) (Review)	76	Maini 2006	2006	plus	plus	plus	plus	min	plus	plus
1001	Biologic or tofacitinibmonotherapy for rheumatoid arthritis in people with traditional disease-modifying anti-rheumatic drug (DMARD) failure: a Cochrane Systematic Review and networkmeta-analysis (NMA) (Review)	76	Mathias 2000	2000	unclear	unclear	unclear	unclear	unclear	unclear	plus
1002	Biologic or tofacitinibmonotherapy for rheumatoid arthritis in people with traditional disease-modifying anti-rheumatic drug (DMARD) failure: a Cochrane Systematic Review and networkmeta-analysis (NMA) (Review)	76	Miyasaka 2008	2008	unclear	unclear	unclear	unclear	plus	unclear	min
1003	Biologic or tofacitinibmonotherapy for rheumatoid arthritis in people with traditional disease-modifying anti-rheumatic drug (DMARD) failure: a Cochrane Systematic Review and networkmeta-analysis (NMA) (Review)	76	Moreland 1999	1999	plus	plus	plus	plus	plus	unclear	plus
1004	Biologic or tofacitinibmonotherapy for rheumatoid arthritis in people with traditional disease-modifying anti-rheumatic drug (DMARD) failure: a Cochrane Systematic Review and networkmeta-analysis (NMA) (Review)	76	Moreland 2012	2012	unclear	plus	plus	plus	plus	unclear	plus
1005	Biologic or tofacitinibmonotherapy for rheumatoid arthritis in people with traditional disease-modifying anti-rheumatic drug (DMARD) failure: a Cochrane Systematic Review and networkmeta-analysis (NMA) (Review)	76	Nishimoto 2004	2004	unclear	unclear	unclear	unclear	min	unclear	plus
1006	Biologic or tofacitinibmonotherapy for rheumatoid arthritis in people with traditional disease-modifying anti-rheumatic drug (DMARD) failure: a Cochrane Systematic Review and networkmeta-analysis (NMA) (Review)	76	Nishimoto 2007	2007	plus	plus	min	min	min	unclear	plus
1007	Biologic or tofacitinibmonotherapy for rheumatoid arthritis in people with traditional disease-modifying anti-rheumatic drug (DMARD) failure: a Cochrane Systematic Review and networkmeta-analysis (NMA) (Review)	76	Ohta 2014	2014	unclear	unclear	min	min	plus	unclear	plus
1008	Biologic or tofacitinibmonotherapy for rheumatoid arthritis in people with traditional disease-modifying anti-rheumatic drug (DMARD) failure: a Cochrane Systematic Review and networkmeta-analysis (NMA) (Review)	76	Ostergaard 2015	2015	unclear	plus	plus	plus	plus	unclear	plus
1009	Biologic or tofacitinibmonotherapy for rheumatoid arthritis in people with traditional disease-modifying anti-rheumatic drug (DMARD) failure: a Cochrane Systematic Review and networkmeta-analysis (NMA) (Review)	76	Pavelka 2009	2009	unclear	unclear	unclear	unclear	min	unclear	plus
1010	Biologic or tofacitinibmonotherapy for rheumatoid arthritis in people with traditional disease-modifying anti-rheumatic drug (DMARD) failure: a Cochrane Systematic Review and networkmeta-analysis (NMA) (Review)	76	Pope 2014	2014	unclear	unclear	min	min	min	unclear	plus
1011	Biologic or tofacitinibmonotherapy for rheumatoid arthritis in people with traditional disease-modifying anti-rheumatic drug (DMARD) failure: a Cochrane Systematic Review and networkmeta-analysis (NMA) (Review)	76	Strand 2006	2006	unclear	unclear	plus	plus	plus	unclear	plus
1012	Biologic or tofacitinibmonotherapy for rheumatoid arthritis in people with traditional disease-modifying anti-rheumatic drug (DMARD) failure: a Cochrane Systematic Review and networkmeta-analysis (NMA) (Review)	76	Tada 2012	2012	plus	plus	min	min	unclear	unclear	plus
1013	Biologic or tofacitinibmonotherapy for rheumatoid arthritis in people with traditional disease-modifying anti-rheumatic drug (DMARD) failure: a Cochrane Systematic Review and networkmeta-analysis (NMA) (Review)	76	Takeuchi 2013	2013	plus	plus	plus	plus	min	unclear	plus
1014	Biologic or tofacitinibmonotherapy for rheumatoid arthritis in people with traditional disease-modifying anti-rheumatic drug (DMARD) failure: a Cochrane Systematic Review and networkmeta-analysis (NMA) (Review)	76	Takeuchi 2013a	2013	unclear	unclear	unclear	unclear	plus	unclear	plus
1015	Biologic or tofacitinibmonotherapy for rheumatoid arthritis in people with traditional disease-modifying anti-rheumatic drug (DMARD) failure: a Cochrane Systematic Review and networkmeta-analysis (NMA) (Review)	76	Takeuchi 2013b	2013	unclear	unclear	plus	plus	plus	unclear	plus
1016	Biologic or tofacitinibmonotherapy for rheumatoid arthritis in people with traditional disease-modifying anti-rheumatic drug (DMARD) failure: a Cochrane Systematic Review and networkmeta-analysis (NMA) (Review)	76	van der Heidje 2006	2006	plus	plus	plus	plus	plus	plus	plus
1017	Biologic or tofacitinibmonotherapy for rheumatoid arthritis in people with traditional disease-modifying anti-rheumatic drug (DMARD) failure: a Cochrane Systematic Review and networkmeta-analysis (NMA) (Review)	76	Van der Heijde (TEMPO) 2007	2007	unclear	unclear	plus	plus	min	min	plus
1018	Biologic or tofacitinibmonotherapy for rheumatoid arthritis in people with traditional disease-modifying anti-rheumatic drug (DMARD) failure: a Cochrane Systematic Review and networkmeta-analysis (NMA) (Review)	76	van de Putte 2003	2003	unclear	unclear	unclear	unclear	min	unclear	plus
1019	Biologic or tofacitinibmonotherapy for rheumatoid arthritis in people with traditional disease-modifying anti-rheumatic drug (DMARD) failure: a Cochrane Systematic Review and networkmeta-analysis (NMA) (Review)	76	Van de Putte 2004	2004	plus	plus	unclear	unclear	min	unclear	plus
1020	Biologic or tofacitinibmonotherapy for rheumatoid arthritis in people with traditional disease-modifying anti-rheumatic drug (DMARD) failure: a Cochrane Systematic Review and networkmeta-analysis (NMA) (Review)	76	van Riel 2006	2006	unclear	unclear	min	min	plus	unclear	plus
1021	Biologic or tofacitinibmonotherapy for rheumatoid arthritis in people with traditional disease-modifying anti-rheumatic drug (DMARD) failure: a Cochrane Systematic Review and networkmeta-analysis (NMA) (Review)	76	van Riel 2008	2008	unclear	unclear	min	min	min	unclear	plus
1022	Biologic or tofacitinibmonotherapy for rheumatoid arthritis in people with traditional disease-modifying anti-rheumatic drug (DMARD) failure: a Cochrane Systematic Review and networkmeta-analysis (NMA) (Review)	76	Yamamoto 2014b	2014	plus	plus	plus	plus	plus	unclear	plus

## Sheet: Blad2
No trials eruit:
1	Informant Questionnaire on cognitive decline in the elderly 'diagnostic review, nvt	1		Caratozzolo 2014	2014
2	Informant Questionnaire on cognitive decline in the elderly 'diagnostic review, nvt	1		Henon 2001	2001
3	Informant Questionnaire on cognitive decline in the elderly 'diagnostic review, nvt	1		Krogseth 2011	2011
97	Hematopoietic stemcell transplantation for people with ßthalassaemiamajor	6		no studies included in this review
98	Interventions for promoting participation in shared decisionmaking for children with cancer	7		no studies included in this review
653	Antibiotics for treating osteomyelitis in people with sickle cell disease (Review)	42	Hematology	no trials
707	Antibiotics for treating community-acquired pneumonia in people with sickle cell disease (Review)	46	Hematology	no trials
708	Gene therapy for sickle cell disease (Review)	47	Hematology	no trials
726	Inhaled corticosteroids with combination inhaled long-acting beta2-agonists and long-acting muscarinic antagonists for chronic obstructive pulmonary disease (Review)	51	Pulmonary medicine	no trials
779	Antifungal therapies for allergic bronchopulmonary aspergillosis in people with cystic fibrosis (Review)	56	Pulmonary medicine	no trials
788	Cell-based therapies for amyotrophic lateral sclerosis/motor neuron disease (Review)	58	Neurology	no trials
897	Pharmacomechanical thrombectomy for iliofemoral deep vein thrombosis (Review)	67	Surgery	no trials
911	Eradication therapy for Burkholderia cepacia complex in people with cystic fibrosis (Review)	69	Pulmonary medicine	no trials
884	Heparin for the treatment of thrombosis in neonates (Review)	64	Pediatrics	no trials
131	Endovenous ablation therapy (laser or radiofrequency) or foamsclerotherapy versus conventional surgical repair for short saphenous varicose veins	10	Surgery	CLASS	?	plus	plus	min	plus	plus	plus	min
132	Endovenous ablation therapy (laser or radiofrequency) or foamsclerotherapy versus conventional surgical repair for short saphenous varicose veins	10	Surgery	HELP 2	?	plus	plus	min	plus	plus	plus	plus
244	Haloperidol plus promethazine for psychosis-induced aggression	17	Psychiatry	TREC-Rio-I		plus	plus	unclear	unclear	plus	unclear	unclear
245	Haloperidol plus promethazine for psychosis-induced aggression	17	Psychiatry	TREC-Rio-II		plus	plus	unclear	unclear	plus	unclear	unclear
246	Haloperidol plus promethazine for psychosis-induced aggression	17	Psychiatry	TREC-Vellore-I		plus	plus	unclear	unclear	plus	unclear	unclear
247	Haloperidol plus promethazine for psychosis-induced aggression	17	Psychiatry	TREC-Vellore-II		plus	plus	unclear	unclear	plus	unclear	unclear
307	Interferons-beta versus glatiramer acetate for relapsing remitting multiple sclerosis	21	Neurology	NCT01058005		unclear	unclear	min	min	min	min	min
448	Adjuvant platinum-based chemotherapy for early stage cervical cancer (review)	29	Oncology	Protocol CE3005	?	unclear	unclear	unclear		plus	unclear	unclear
479	Interventions for children with ear discharge occurring at least two weeks following grommet (ventilation tube) insertion (Review)	32	Otorhinolaryngology	NTC01404611	?	plus	plus	plus	plus	plus	plus	unclear
497	Pharmacotherapies for sleep disturbances in dementia (review)	34	Neurology	NCT00325728	?	unclear	unclear	unclear	unclear	plus	plus	unclear
761	Interventions for promoting the initiation of breastfeeding	54	Pediatrics	ISRCTN47056748		unclear	unclear	unclear	unclear	unclear	unclear	unclear
814	Monotherapy treatment of epilepsy in pregnancy: congenital malformation outcomes in the child (Review)	61	Gynaecology	Australian		min	min	min		plus	plus	min
825	Monotherapy treatment of epilepsy in pregnancy: congenital malformation outcomes in the child (Review)	61	Gynaecology	EURAP		min	min	min		plus	plus	plus
833	Monotherapy treatment of epilepsy in pregnancy: congenital malformation outcomes in the child (Review)	61	Gynaecology	Israli Teratogen Service		min	min	min		unclear	plus	min
838	Monotherapy treatment of epilepsy in pregnancy: congenital malformation outcomes in the child (Review)	61	Gynaecology	Kerala Pregnancy Registry		min	min	min		plus	plus	min
846	Monotherapy treatment of epilepsy in pregnancy: congenital malformation outcomes in the child (Review)	61	Gynaecology	Montreal series		min	min	unclear		plus	plus	min
847	Monotherapy treatment of epilepsy in pregnancy: congenital malformation outcomes in the child (Review)	61	Gynaecology	Motherisk Registry		min	min	unclear		plus	plus	min
848	Monotherapy treatment of epilepsy in pregnancy: congenital malformation outcomes in the child (Review)	61	Gynaecology	North American Register		min	min	min		plus	plus	min
858	Monotherapy treatment of epilepsy in pregnancy: congenital malformation outcomes in the child (Review)	61	Gynaecology	UK register		min	min	min		plus	plus	min
